# Supplementary material for: Repositioning FDA Drugs as Potential Cruzain Inhibitors from Trypanosoma cruzi: Virtual Screening, In Vitro and In Vivo Studies
Source: Molecules. 2017 Jun 18;22(6):1015. doi: 10.3390/molecules22061015 (PMC6152615; doi:10.3390/molecules22061015)
Supplement: Supplementary file 1 [file molecules-22-01015-s001.zip]

Archive with 3 entries (3 files):
- SupplementaryMaterial3.csv
- SupplementaryMaterial2.txt
- SupplementaryMaterial1.csv
