# Supplementary material for: Repositioning FDA Drugs as Potential Cruzain Inhibitors from Trypanosoma cruzi: Virtual Screening, In Vitro and In Vivo Studies
Source: Molecules. 2017 Jun 18;22(6):1015. doi: 10.3390/molecules22061015 (PMC6152615; doi:10.3390/molecules22061015)
Supplement: Supplementary file 1 [file molecules-22-01015-s001.zip › SupplementaryMaterial3.csv]

ZINC_ID	MWT	LogP	Desolv_apolar	Desolv_polar	HBD	HBA	tPSA	Charge	NRB	SMILES
ZINC00000018	212.318	2	5.91	-8.69	1	3	32	0	4	CC(C)C[C@@H]1C(=O)N(C(=S)N1)CC=C
ZINC00000036	151.141	0.37	2.61	-46.53	1	3	60	-1	2	c1ccc(cc1)[C@@H](C(=O)[O-])O
ZINC00000053	179.151	1.43	5.65	-56.66	0	4	66	-1	3	CC(=O)Oc1ccccc1C(=O)[O-]
ZINC00000061	213.664	-0.42	3.92	-52.87	3	3	68	0	4	c1cc(ccc1[C@@H](CC(=O)[O-])C[NH3+])Cl
ZINC00000070	300.721	4.53	-0.61	-46.43	0	4	66	-1	3	C[C@@H](c1ccc2c(c1)nc(o2)c3ccc(cc3)Cl)C(=O)[O-]
ZINC00000083	161.225	-4.01	2.05	-34.83	2	4	52	1	4	C[C@@H](C[N+](C)(C)C)OC(=O)N
ZINC00000095	335.265	4.31	1.62	-36.11	1	2	13	1	6	C[NH+](C)CCO[C@H](c1ccccc1)c2ccc(cc2)Br
ZINC00000096	320.254	3.44	1.19	-41.44	1	2	17	1	5	C[NH+](C)CC[C@@H](c1ccc(cc1)Br)c2ccccn2
ZINC00000104	249.334	2.03	-0.66	-44.82	3	4	69	1	6	CC(C)(C)[NH2+]C[C@H](COc1ccccc1C#N)O
ZINC00000106	272.796	3.38	-1.8	-40.25	3	3	46	1	6	Cc1ccc(c(c1)OC[C@H](C[NH2+]C(C)(C)C)O)Cl
ZINC00000122	291.802	3.01	1.29	-38.56	1	3	26	1	6	C[NH+](C)CCO[C@@H](c1ccc(cc1)Cl)c2ccccn2
ZINC00000128	293.387	1.96	-3.8	-45.72	4	5	75	1	6	CC(C)(C)[NH2+]C[C@H](COc1cccc2c1CCC(=O)N2)O
ZINC00000133	273.741	1.44	-3.86	-13.49	0	4	54	0	1	CN1[C@@H](S(=O)(=O)CCC1=O)c2ccc(cc2)Cl
ZINC00000136	245.662	1.51	-0.73	-9.88	3	5	82	0	6	c1cc(ccc1OC[C@@H](COC(=O)N)O)Cl
ZINC00000137	304.841	4	2.74	-36.63	1	2	13	1	6	C[C@@](c1ccccc1)(c2ccc(cc2)Cl)OCC[NH+](C)C
ZINC00000145	263.364	3.75	-0.95	-27.65	2	2	25	1	3	c1ccc(cc1)C2(C[C@@H]2C3=[NH+]CCN3)c4ccccc4
ZINC00000163	277.771	3.89	1	-50.26	0	2	40	-1	2	c1c2c(cc(c1C3CCCCC3)Cl)[C@H](CC2)C(=O)[O-]
ZINC00000166	256.797	3.37	0.85	-38.33	2	2	24	1	5	C[C@H](C[NH+](C)C)[C@@](C)(Cc1ccc(cc1)Cl)O
ZINC00000189	276.376	3.55	1.35	-5.22	1	3	46	0	4	C[C@@H]1C[C@H](CC(C1)(C)C)OC(=O)[C@@H](c2ccccc2)O
ZINC00000197	261.089	0.76	-2.49	-9.52	1	4	41	0	5	C1CN[P@@](=O)(OC1)N(CCCl)CCCl
ZINC00000215	206.309	2.57	2.64	-32.88	1	2	21	1	5	CC[NH+](CC)[C@@H](C)C(=O)c1ccccc1
ZINC00000240	348.761	1.56	-6.28	-13.65	2	5	73	0	3	c1ccc(c(c1)C2=N[C@H](C(=O)N(c3c2cc(cc3)Cl)CCO)O)F
ZINC00000242	271.384	2.16	2.07	-38.33	1	3	26	1	6	C[C@](c1ccccc1)(c2ccccn2)OCC[NH+](C)C
ZINC00000257	296.387	2.06	-1.05	-44.37	3	5	72	1	10	CC(C)[NH2+]C[C@H](COc1ccc(cc1)CCC(=O)OC)O
ZINC00000266	223.272	1	3.4	-10.79	1	4	50	0	4	CCN(CC)C(=O)c1ccc(c(c1)OC)O
ZINC00000268	262.373	2.92	3.13	-35.8	1	3	30	1	4	CCOC(=O)[C@@]1(CCC[NH+](CC1)C)c2ccccc2
ZINC00000271	204.229	1.13	-1.08	-7.98	1	4	49	0	2	CCN1C(=O)[C@H](NC1=O)c2ccccc2
ZINC00000276	277.432	3.13	2.41	-33.39	2	3	33	1	7	CCC[NH+](CC)[C@@H](CC)C(=O)Nc1c(cccc1C)C
ZINC00000294	232.269	3.48	2.92	-35.86	2	1	16	1	5	CC[NH2+][C@@H](C)Cc1cccc(c1)C(F)(F)F
ZINC00000301	241.266	3.89	1.99	-47.83	0	3	49	-1	4	C[C@@H](c1cccc(c1)Oc2ccccc2)C(=O)[O-]
ZINC00000303	228.719	2.83	-1.66	-4.3	2	2	40	0	3	CC(C)(C[C@@](C)(c1ccc(cc1)Cl)O)O
ZINC00000342	323.418	1.45	-6.86	-10.77	2	6	78	0	3	Cc1ccc(cc1)S(=O)(=O)NC(=O)NN2C[C@H]3CCC[C@H]3C2
ZINC00000344	258.055	0.85	-4.12	-5.65	1	3	38	0	2	C[C@H]([C@H]1OC[C@@H](O1)CO)I
ZINC00000347	313.425	2.43	-0.51	-40.98	2	5	51	1	2	Cn1c2ccccc2c(n1)C(=O)NC3C[C@@H]4CCC[C@H](C3)[NH+]4C
ZINC00000353	198.218	0.33	-0.62	-11.99	2	4	59	0	5	COc1ccccc1OC[C@@H](CO)O
ZINC00000363	317.497	-0.43	-0.35	-31.64	1	3	23	1	4	C[N+]1(CCN(CC1)C[C@@](c2ccccc2)(C3CCCCC3)O)C
ZINC00000367	276.356	1.78	0.29	-38.83	2	4	50	1	4	C[NH+]1[C@@H]2CC[C@H]1CC(C2)OC(=O)[C@@H](c3ccccc3)O
ZINC00000380	297.398	3.86	2.98	-8.13	0	3	39	0	7	CC(C)Cc1ccc(cc1)[C@H](C)C(=O)OCc2ccccn2
ZINC00000407	302.394	2.77	-3.11	-38.26	4	4	66	1	7	C[C@H](COc1ccccc1)[NH2+][C@@H](C)[C@H](c2ccc(cc2)O)O
ZINC00000409	238.738	2.96	0.33	-45.47	2	2	34	1	2	C[NH2+][C@@]1(CCCCC1=O)c2ccccc2Cl
ZINC00000416	329.42	2.85	-5.28	-59.36	6	5	100	1	8	C[C@H](CCc1ccccc1)[NH2+]C[C@H](c2ccc(c(c2)C(=O)N)O)O
ZINC00000431	321.163	2.47	-6.48	-9.16	2	4	61	0	1	c1ccc(c(c1)C2=N[C@H](C(=O)Nc3c2cc(cc3)Cl)O)Cl
ZINC00000440	285.754	2.52	-3.46	-30.23	2	3	37	1	1	c1ccc2c(c1)C3=[NH+]CCN3[C@]2(c4ccc(cc4)Cl)O
ZINC00000449	340.443	-1.39	2.69	-36.38	1	4	46	1	5	C[N+]1(CCC[C@@H](C1)OC(=O)C(c2ccccc2)(c3ccccc3)O)C
ZINC00000450	182.219	1.12	0.21	-8.67	2	3	50	0	4	Cc1ccccc1OC[C@@H](CO)O
ZINC00000452	223.228	1.09	-2.03	-17.41	1	5	56	0	4	COc1ccccc1OC[C@@H]2CNC(=O)O2
ZINC00000453	218.256	1.71	4.56	-7.62	1	4	49	0	2	CC[C@]1(C(=O)N(C(=O)N1)C)c2ccccc2
ZINC00000456	247.362	1.91	8.19	-35.69	2	3	34	1	2	Cc1cccc(c1NC(=O)[C@H]2CCCC[NH+]2C)C
ZINC00000471	221.256	2.3	-1.71	-14.65	1	4	48	0	3	Cc1cc(cc(c1)OC[C@H]2CNC(=O)O2)C
ZINC00000478	285.363	4.88	2.45	-51.68	0	3	49	-1	5	CC[C@@H](c1ccc2cc(ccc2c1)OC)C(C)(C)C(=O)[O-]
ZINC00000480	297.447	4.61	0.74	-34.55	1	2	9	1	2	C[NH+]1CC[C@@H](C1)CN2c3ccccc3Sc4c2cccc4
ZINC00000487	180.271	2.24	0.68	-34	2	2	25	1	4	C[C@@H](Cc1ccccc1OC)[NH2+]C
ZINC00000504	265.38	3.62	-0.25	-43.47	1	2	7	1	0	C[NH+]1CCN2c3ccccc3Cc4ccccc4[C@@H]2C1
ZINC00000507	255.294	-0.42	-6.28	-48	5	6	95	1	6	COc1ccc(c(c1)[C@@H](CNC(=O)C[NH3+])O)OC
ZINC00000509	267.376	2.71	-0.77	-94.73	2	3	21	2	0	C[NH+]1CCN2c3c(ccc[nH+]3)Cc4ccccc4[C@@H]2C1
ZINC00000512	277.388	2.16	-0.02	-35.85	2	4	46	1	3	CCc1c([nH]c2c1C(=O)[C@H](CC2)C[NH+]3CCOCC3)C
ZINC00000549	239.342	2.55	0.1	-38.73	3	2	30	1	1	C[NH+]1Cc2c(cccc2N)[C@@H](C1)c3ccccc3
ZINC00000565	270.396	3.9	11.04	-34.49	1	2	13	1	6	Cc1ccccc1[C@@H](c2ccccc2)OCC[NH+](C)C
ZINC00000570	280.348	2.62	-3.49	-48.96	4	6	94	1	5	CC(C)[NH2+]C[C@H]1CCc2cc(c(cc2N1)[N+](=O)[O-])CO
ZINC00000575	286.718	1.84	-6.08	-8.23	2	4	61	0	1	c1ccc(cc1)C2=N[C@H](C(=O)Nc3c2cc(cc3)Cl)O
ZINC00000576	329.807	3.8	-0.67	-36.28	2	4	42	1	1	C[C@H]1C[NH+]2CC(=O)Nc3ccc(cc3[C@]2(O1)c4ccccc4)Cl
ZINC00000582	331.461	3.5	-1.69	-61.08	1	4	41	1	4	C[C@@H](CN1c2ccccc2S(=O)(=O)c3c1cccc3)C[NH+](C)C
ZINC00000591	176.175	0.38	-1.62	-12.06	2	4	65	0	1	c1ccc(cc1)[C@H]2C(=O)N=C(O2)N
ZINC00000594	290.427	2.92	3.62	-38.48	1	3	30	1	6	CC[C@@H](C)[C@@H](c1ccccc1)C(=O)OC2CC[NH+](CC2)C
ZINC00000596	286.439	4.59	0.88	-38.19	2	2	24	1	2	C[C@H]1[C@H]2Cc3ccc(cc3[C@@]1(CC[NH+]2CC=C(C)C)C)O
ZINC00000602	179.219	1.59	3.59	-9.48	1	3	38	0	3	CCOc1ccc(cc1)NC(=O)C
ZINC00000603	214.692	2.56	-2.3	-4.84	2	2	40	0	2	CC(C)([C@@](C)(c1ccc(cc1)Cl)O)O
ZINC00000607	241.358	2.63	2.01	-38.82	1	2	17	1	5	C[NH+](C)CC[C@@H](c1ccccc1)c2ccccn2
ZINC00000609	178.255	1.85	-1.3	-39.45	2	2	25	1	1	C[C@@H]1[C@H](OCC[NH2+]1)c2ccccc2
ZINC00000610	304.841	4.36	2.45	-37.4	1	2	13	1	8	C[C@H](COc1ccccc1)[NH+](CCCl)Cc2ccccc2
ZINC00000612	280.323	4.09	1.52	-10.57	1	3	50	0	3	CC[C@H](c1ccccc1)c2c(c3ccccc3oc2=O)O
ZINC00000633	268.38	2.98	-1.6	-35.96	3	2	36	1	3	c1ccc(cc1)C(c2ccccc2)([C@@H]3CCCC[NH2+]3)O
ZINC00000646	250.705	3.25	-1.27	-48.55	0	3	43	-1	3	C[C@@H](c1ccc(c(c1)Cl)N2CC=CC2)C(=O)[O-]
ZINC00000654	254.265	3.09	-0.5	-52.6	0	4	62	-1	2	C[C@@H](c1ccc2c(c1)Cc3cccnc3O2)C(=O)[O-]
ZINC00000669	341.5	4.82	2.31	-31.36	1	3	26	1	5	CCC(=O)c1ccc2c(c1)N(c3ccccc3S2)C[C@H](C)[NH+](C)C
ZINC00000686	289.744	0.93	-8.97	-16.82	4	6	101	0	2	CC[C@@H]1Nc2cc(c(cc2C(=O)N1)S(=O)(=O)N)Cl
ZINC00000693	195.218	-1.25	-3.25	-35.41	4	4	87	0	3	C[C@](Cc1ccc(cc1)O)(C(=O)[O-])[NH3+]
ZINC00000740	300.745	2.08	-4.51	-8.87	1	4	52	0	1	CN1c2ccc(cc2C(=N[C@H](C1=O)O)c3ccccc3)Cl
ZINC00000746	226.296	1.07	-1.79	-42.39	5	4	77	1	4	CC(C)(C)[NH2+]C[C@@H](c1cc(cc(c1)O)O)O
ZINC00000767	259.306	3.28	1.06	-46.2	0	3	57	-1	4	C[C@@H](c1ccc(s1)C(=O)c2ccccc2)C(=O)[O-]
ZINC00000776	320.503	-0.34	2.2	-32.83	0	2	9	1	3	C[N+]1(C[C@@H](CC(=C(c2cccs2)c3cccs3)C1)OC)C
ZINC00000780	276.45	3.93	0.87	-34.82	1	1	4	1	2	C[NH+]1CCCC(=C(c2cccs2)c3cccs3)C1
ZINC00000797	326.328	3.16	0.99	-51.81	1	6	87	-1	6	COc1ccc(cc1OC)/C=C/C(=O)Nc2ccccc2C(=O)[O-]
ZINC00000802	346.403	2.12	-2.75	-54.23	4	6	84	1	5	COc1cc(cc(c1OC)OC)C[C@H]2c3cc(c(cc3CC[NH2+]2)O)O
ZINC00000808	299.463	4.85	1.98	-42.38	1	2	9	1	4	C[C@@H](CN1c2ccccc2Sc3c1cccc3)C[NH+](C)C
ZINC00000811	281.308	0.38	0.04	-10.74	0	6	57	0	4	COc1cc(cc(c1OC)OC)C(=O)N2CCOCC2
ZINC00000817	295.359	0.59	-1.89	-47.75	3	6	73	1	5	COc1cc(cc(c1OC)OC)C(=O)N[C@@H]2CCC[NH2+]C2
ZINC00000843	312.35	-1.18	-2.67	-48.41	3	9	106	1	6	Cn1c2c(c(=O)n(c1=O)C)n(cn2)C[C@@H](C[NH+](C)CCO)O
ZINC00000850	236.296	2.46	-3.7	-10.57	3	4	66	0	2	C[C@@H](c1cc2ccccc2s1)N(C(=O)N)O
ZINC00000853	264.389	3.18	0.57	-36.51	2	3	33	1	4	C[NH+](C)C[C@H]1CCCC[C@@]1(c2cccc(c2)OC)O
ZINC00000856	345.419	2.05	-4.25	-46.1	5	6	95	1	8	C[C@@H](Cc1ccc(cc1)OC)[NH2+]C[C@H](c2ccc(c(c2)NC=O)O)O
ZINC00000864	151.165	0.68	0.53	-10.39	2	3	49	0	1	CC(=O)Nc1ccc(cc1)O
ZINC00000866	324.402	2.46	-5.51	-14.27	2	6	92	0	4	CC(=O)c1ccc(cc1)S(=O)(=O)NC(=O)NC2CCCCC2
ZINC00000882	135.13	0.24	1.94	-10.11	3	5	80	0	0	c1[nH]c2c(n1)c(ncn2)N
ZINC00000885	283.306	2.36	0.51	-11.84	2	4	60	0	2	Cc1ccccc1n2c(nc3ccc(cc3c2=O)N)CF
ZINC00000903	308.772	2.29	-0.16	-11.88	0	4	43	0	1	Cc1nnc2n1-c3ccc(cc3C(=NC2)c4ccccc4)Cl
ZINC00000905	210.285	2.18	1.44	-9.31	0	6	48	0	3	CN(C)c1nc(nc(n1)N(C)C)N(C)C
ZINC00000922	152.129	0.92	0.05	-55.3	3	4	86	-1	1	c1cc(c(cc1N)O)C(=O)[O-]
ZINC00000926	236.3	1.1	3.35	-16.53	4	5	80	0	4	CC(=O)Nc1ccc(cc1)/C=N/NC(=S)N
ZINC00000928	298.298	3.48	-1.15	-39.36	3	6	110	0	2	CC(C)c1ccc2c(c1)c(=O)c3cc(c([nH+]c3o2)N)C(=O)[O-]
ZINC00000931	314.796	3.65	-1.9	-47.66	2	4	45	1	1	c1ccc2c(c1)N=C(c3cc(ccc3O2)Cl)N4CC[NH2+]CC4
ZINC00000938	187.202	0.45	1.26	-9.64	3	4	72	0	1	c1cnccc1c2cc(c(=O)[nH]c2)N
ZINC00000941	293.374	2.85	6.01	-20.97	0	5	78	0	4	CC(C)(C#N)c1cc(cc(c1)C(C)(C)C#N)Cn2cncn2
ZINC00001003	313.309	2.61	3.34	-19.32	1	6	81	0	6	CC(=O)Nc1ccc(cc1)OC(=O)c2ccccc2OC(=O)C
ZINC00001023	256.369	-0.36	3.89	-34.99	0	2	9	1	6	C[N+](C)(CCOc1ccccc1)Cc2ccccc2
ZINC00001028	112.156	-0.46	-4.06	-43.66	4	3	56	1	2	c1c[nH]nc1CC[NH3+]
ZINC00001041	243.168	-0.9	8.82	-28.71	0	1	0	1	3	CC[N+](C)(C)Cc1ccccc1Br
ZINC00001067	293.77	3.74	1.34	-45.86	0	3	57	-1	5	c1cc(c(cc1C(=O)CCC(=O)[O-])Cl)C2CCCCC2
ZINC00001084	194.194	0.06	4.9	-11.46	0	6	62	0	0	Cn1cnc2c1c(=O)n(c(=O)n2C)C
ZINC00001091	186.236	0.27	6.14	-21.89	0	4	36	0	2	CCOC(=O)n1ccn(c1=S)C
ZINC00001093	237.097	1.25	1.58	-13.51	3	4	72	0	3	CCC(CC)(C(=O)NC(=O)N)Br
ZINC00001100	152.217	0.33	1.32	-41.96	4	2	48	1	2	C[C@@H]([C@H](c1ccccc1)O)[NH3+]
ZINC00001115	303.209	3.46	1.06	-47.87	0	3	43	-1	9	c1cc(ccc1CCCC(=O)[O-])N(CCCl)CCCl
ZINC00001118	299.761	2.12	-1.69	-13.03	1	4	53	0	2	CNC1=Nc2ccc(cc2C(=[N+](C1)[O-])c3ccccc3)Cl
ZINC00001127	255.753	2.05	-2.41	-100.68	7	5	87	2	6	CC(C)NC(=[NH2+])NC(=[NH2+])Nc1ccc(cc1)Cl
ZINC00001131	214.051	3.21	-1.82	-6.04	1	2	33	0	0	c1cc2c(cc(c(c2nc1)O)Cl)Cl
ZINC00001136	290.198	2.65	-2.54	-105.13	7	5	87	2	6	CC(C)NC(=[NH2+])NC(=[NH2+])Nc1ccc(c(c1)Cl)Cl
ZINC00001139	169.567	1.83	2.51	-6.83	1	3	46	0	0	c1cc2c(cc1Cl)[nH]c(=O)o2
ZINC00001148	280.391	3.85	2.47	-40.87	1	2	13	1	3	C[NH+](C)CC/C=C\1/c2ccccc2COc3c1cccc3
ZINC00001169	198.154	-2.42	-7.35	-56.85	1	6	89	-1	2	C1[C@@H]2N(C1=O)[C@@H](/C(=C/CO)/O2)C(=O)[O-]
ZINC00001171	344.906	4.67	2.13	-35.46	1	2	13	1	6	C[C@](c1ccccc1)(c2ccc(cc2)Cl)OCC[C@@H]3CCC[NH+]3C
ZINC00001192	161.657	2.11	4.41	-4.4	0	1	12	0	2	Cc1c(scn1)CCCl
ZINC00001204	184.69	2.97	-0.43	-30.28	3	1	27	1	2	CC(C)(Cc1ccccc1Cl)[NH3+]
ZINC00001206	344.891	4.89	-0.37	-41.12	1	3	20	1	1	C[NH+]1CCN(CC1)C2=Nc3ccccc3Sc4c2cc(cc4)Cl
ZINC00001207	318.829	3.27	-1.73	-8.63	0	3	32	0	2	CCc1cc2c(s1)N(C(=O)CN=C2c3ccccc3Cl)C
ZINC00001210	327.839	4.14	-0.77	-42.07	2	4	36	1	1	C[NH+]1CCN(CC1)C2=Nc3cc(ccc3Nc4c2cccc4)Cl
ZINC00001227	272.412	3.79	0.27	-36.62	2	2	24	1	2	C[C@@H]1[C@H]2Cc3ccc(cc3[C@@]1(CC[NH+]2CC4CC4)C)O
ZINC00001229	268.404	3.41	2.82	-111.56	2	2	8	2	3	C[NH+]1CC[NH+](CC1)C(c2ccccc2)c3ccccc3
ZINC00001233	251.721	0.9	-4.4	-6.6	4	5	80	0	1	CC1(N=C(N=C(N1c2ccc(cc2)Cl)N)N)C
ZINC00001245	314.257	1.75	-0.76	-23.4	1	9	120	0	4	c1cc(ccc1c2ccc(o2)/C=N/N3CC(=O)NC3=O)[N+](=O)[O-]
ZINC00001266	260.144	3.19	-2.62	-26.83	2	3	35	1	3	C[C@@H](C1=[NH+]CCN1)Oc2c(cccc2Cl)Cl
ZINC00001267	234.319	2.28	0.85	-37.59	2	3	42	1	4	COC(=O)[C@H](c1ccccc1)[C@@H]2CCCC[NH2+]2
ZINC00001268	274.384	3.39	3.7	-31.5	1	3	30	1	5	CCOC(=O)[C@]1(CCC=C[C@@H]1[NH+](C)C)c2ccccc2
ZINC00001273	230.676	1.19	1.69	-10.94	1	4	59	0	0	CC1=Nc2ccc(cc2S(=O)(=O)N1)Cl
ZINC00001275	296.394	2.99	2.49	-37.41	1	4	31	1	3	CN1c2ccccc2C(=O)N(c3c1cccc3)CC[NH+](C)C
ZINC00001281	295.145	4.57	0.57	-50.62	1	3	52	-1	4	c1ccc(c(c1)CC(=O)[O-])Nc2c(cccc2Cl)Cl
ZINC00001288	200.306	0.88	5.46	-43.87	1	4	28	1	2	CCN(CC)C(=O)N1CC[NH+](CC1)C
ZINC00001290	268.356	4.3	6.3	-5.36	2	2	40	0	4	CC/C(=C(/CC)\c1ccc(cc1)O)/c2ccc(cc2)O
ZINC00001299	234.082	2.07	-1.31	-9.49	1	3	40	0	2	CN(c1ccc(cc1)O)C(=O)C(Cl)Cl
ZINC00001320	324.38	2.78	-4.82	-12.18	2	5	69	0	7	c1ccc(cc1)c2c(oc(n2)N(CCO)CCO)c3ccccc3
ZINC00001341	166.244	-2.06	4.95	-29.66	1	2	20	1	2	CC[N+](C)(C)c1cccc(c1)O
ZINC00001349	239.275	0.38	0.48	-10.38	0	6	56	0	3	CCOc1c(cnn(c1=O)C)N2CCOCC2
ZINC00001370	294.745	2.2	0.09	-11.15	0	4	43	0	1	c1ccc(cc1)C2=NCc3nncn3-c4c2cc(cc4)Cl
ZINC00001380	256.303	1.91	-2.83	-49.69	0	5	77	-1	5	CCN(CC)S(=O)(=O)c1ccc(cc1)C(=O)[O-]
ZINC00001384	165.192	1.69	2.79	-11.77	2	3	52	0	3	CCOc1ccccc1C(=O)N
ZINC00001385	167.208	1.71	-1.22	-7.55	2	3	52	0	2	C#CC1(CCCCC1)OC(=O)N
ZINC00001386	166.249	1.46	3.39	-12.05	2	2	39	0	2	CCc1cc(ccn1)C(=S)N
ZINC00001402	342.855	3.03	-0.78	-12.38	0	4	43	0	2	CCc1cc2c(s1)-n3c(nnc3CN=C2c4ccccc4Cl)C
ZINC00001408	244.294	2.4	2.73	-7.86	0	4	44	0	5	CCOC(=O)c1cncn1[C@H](C)c2ccccc2
ZINC00001427	253.277	3.04	1.71	-48.07	0	3	57	-1	5	c1ccc(cc1)c2ccc(cc2)C(=O)CCC(=O)[O-]
ZINC00001441	261.345	2.1	-1.63	-51.66	2	4	42	1	3	c1ccc(cc1)CC[NH+]2CCC3(CC2)CNC(=O)O3
ZINC00001446	320.392	4.56	2.59	-7.84	0	4	40	0	4	CC(=CCC1C(=O)N(N(C1=O)c2ccccc2)c3ccccc3)C
ZINC00001457	246.194	-1.72	-7.21	-11.16	3	7	104	0	2	c1c(c(=O)[nH]c(=O)n1[C@@H]2C[C@H]([C@@H](O2)CO)O)F
ZINC00001464	303.293	0.86	2.29	-13.34	0	6	64	0	3	CCOC(=O)c1c2n(cn1)-c3ccc(cc3C(=O)N(C2)C)F
ZINC00001512	297.405	2.86	-3.34	-11.81	1	5	71	0	4	CC(C)(C)c1nnc(s1)NS(=O)(=O)c2ccccc2
ZINC00001521	124.139	1.3	1.63	-5.69	1	2	29	0	1	COc1ccccc1O
ZINC00001538	160.18	0.69	2.64	-11.13	3	4	64	0	1	c1ccc2c(c1)cnnc2NN
ZINC00001547	282.347	1	-5.7	-74.78	9	5	123	2	4	c1cc(ccc1/C=C/c2ccc(cc2O)C(=[NH2+])N)C(=[NH2+])N
ZINC00001579	179.223	0.27	2.04	-8.97	2	4	54	0	3	CC(C)NNC(=O)c1ccncc1
ZINC00001586	193.246	2.31	0.63	-6.7	2	3	52	0	4	CC(C)COC(=O)c1ccc(cc1)N
ZINC00001587	231.255	1.23	4.22	-8.47	2	5	67	0	4	Cc1cc(no1)C(=O)NNCc2ccccc2
ZINC00001590	137.142	-0.97	-0.4	-10.32	3	4	68	0	1	c1cnccc1C(=O)NN
ZINC00001612	232.269	3.48	2.92	-38.85	2	1	16	1	5	CC[NH2+][C@H](C)Cc1cccc(c1)C(F)(F)F
ZINC00001624	338.471	3.73	0.26	-44.81	2	3	41	1	6	C[NH+]1[C@@H](CCC[C@@H]1CC(=O)c2ccccc2)C[C@@H](c3ccccc3)O
ZINC00001639	328.823	4.25	0.46	-42.55	1	4	33	1	1	C[NH+]1CCN(CC1)C2=Nc3ccccc3Oc4c2cc(cc4)Cl
ZINC00001661	305.205	0.08	-2.01	-40.87	3	4	71	0	8	c1cc(ccc1C[C@H](C(=O)[O-])[NH3+])N(CCCl)CCCl
ZINC00001672	264.364	3.34	2.85	-41.53	1	2	21	1	5	CC1CC[NH+](CC1)CCCC(=O)c2ccc(cc2)F
ZINC00001673	305.205	0.08	-2.01	-40.9	3	4	71	0	8	c1cc(ccc1C[C@@H](C(=O)[O-])[NH3+])N(CCCl)CCCl
ZINC00001675	174.199	2.99	-2.06	-6.18	2	2	40	0	0	Cc1cc(c2ccccc2c1O)O
ZINC00001677	172.183	2.04	1.56	-6.36	0	2	34	0	0	CC1=CC(=O)c2ccccc2C1=O
ZINC00001681	248.346	2.65	2.98	-37.01	1	3	30	1	4	CCOC(=O)C1(CC[NH+](CC1)C)c2ccccc2
ZINC00001695	168.216	-0.17	-1.96	-45.84	5	3	68	1	2	C[C@@H]([C@@H](c1cccc(c1)O)O)[NH3+]
ZINC00001701	250.301	3.03	1.88	-10.89	0	3	34	0	1	Cc1ccccc1n2c(nc3ccccc3c2=O)C
ZINC00001712	152.149	1.63	2.31	-6.84	1	3	47	0	2	COC(=O)c1ccc(cc1)O
ZINC00001715	142.183	-0.11	1.96	-12.89	2	3	49	0	0	Cc1cc(=O)[nH]c(=S)[nH]1
ZINC00001717	270.333	3.48	0.36	-49.75	0	3	45	-1	2	CN1c2ccccc2Sc3c1cc(cc3)CC(=O)[O-]
ZINC00001728	226.279	1.76	5.34	-9.25	0	3	43	0	3	CC(C)(c1cccnc1)C(=O)c2cccnc2
ZINC00001732	325.774	3.07	-0.51	-10.54	0	3	30	0	1	Cc1ncc2n1-c3ccc(cc3C(=NC2)c4ccccc4F)Cl
ZINC00001792	223.296	-2.34	7.93	-35.4	0	4	29	1	3	CN(C)C(=O)Oc1cccc(c1)[N+](C)(C)C
ZINC00001795	122.103	0.27	2.35	-47.8	0	3	53	-1	1	c1cc(cnc1)C(=O)[O-]
ZINC00001799	109.128	0.04	0.03	-6.16	1	2	33	0	1	c1cc(cnc1)CO
ZINC00001859	276.292	1.7	-2.92	-15.91	2	6	92	0	4	CCOC(=O)c1c(cc2c(n[nH]c(=O)c2c1C)CO)C
ZINC00001874	246.334	3.01	0.89	-42.01	1	4	43	1	6	CC[NH+](CC)CCc1nc(no1)c2ccccc2
ZINC00001875	260.225	0.68	0.92	-66.72	0	6	80	-1	2	CCn1cc(c(=O)c2c1cc3c(c2)OCO3)C(=O)[O-]
ZINC00001880	302.35	0.48	-3.87	-62.32	3	5	71	1	0	C[NH+]1CC[C@]23c4c5ccc(c4O[C@@H]2C(=O)CC[C@@]3([C@H]1C5)O)O
ZINC00001886	132.159	1.18	2.17	-4.46	0	3	28	0	0	CC1OC(OC(O1)C)C
ZINC00001890	150.177	1.86	2.92	-7.72	1	2	37	0	2	CCC(=O)c1ccc(cc1)O
ZINC00001898	292.443	3.65	-1.63	-38.34	3	3	46	1	7	CC(C)(C)[NH2+]C[C@@H](COc1ccccc1C2CCCC2)O
ZINC00001916	178.191	0.5	2.25	-19.31	3	4	72	0	2	c1ccc(cc1)CC(=O)NC(=O)N
ZINC00001920	192.282	2.1	1	-34.94	1	2	14	1	1	C[C@@H]1[C@H](OCC[NH+]1C)c2ccccc2
ZINC00001923	207.281	0.43	6.35	-103.23	8	5	101	2	6	c1ccc(cc1)CCNC(=[NH2+])NC(=[NH2+])N
ZINC00001924	151.169	0.83	0.44	-8.21	4	4	67	0	2	c1ccc(cc1)NNC(=O)N
ZINC00001925	222.243	3.54	3.02	-21.34	1	2	37	0	1	c1ccc(cc1)C2=C(c3ccccc3C2=O)O
ZINC00001927	165.192	-1.23	-1.8	-39.12	3	3	67	0	3	c1ccc(cc1)C[C@H](C(=O)[O-])[NH3+]
ZINC00001930	152.217	0.33	0.88	-42.71	4	2	48	1	2	C[C@H]([C@H](c1ccccc1)O)[NH3+]
ZINC00001931	256.369	3.94	2.78	-38.15	1	2	13	1	6	C[NH+](C)CCOc1ccccc1Cc2ccccc2
ZINC00001950	308.768	2.9	0.35	-9.84	0	3	32	0	2	C#CCN1c2ccc(cc2C(=NCC1=O)c3ccccc3)Cl
ZINC00001968	296.459	4.13	1.24	-38.32	1	1	4	1	0	C[NH+]1CCC(=C2c3ccccc3CCc4c2ccs4)CC1
ZINC00001970	137.162	-2.85	0.44	-31.63	1	3	36	1	1	C[n+]1ccccc1/C=N/O
ZINC00001971	324.811	3.61	-1	-8.18	0	3	32	0	3	c1ccc(cc1)C2=NCC(=O)N(c3c2cc(cc3)Cl)CC4CC4
ZINC00001979	218.256	0.92	1.91	-12.26	2	4	58	0	2	CCC1(C(=O)NCNC1=O)c2ccccc2
ZINC00001982	284.357	2.92	-2.7	-49.33	0	5	77	-1	7	CCCN(CCC)S(=O)(=O)c1ccc(cc1)C(=O)[O-]
ZINC00001995	278.355	4.08	0.22	-15.5	0	3	34	0	2	Cc1ccc2c(c1)n(c(=O)nc2c3ccccc3)C(C)C
ZINC00002002	287.407	2.63	2.06	-98.34	2	4	31	2	7	C[NH+](C)CCN(Cc1ccc(cc1)OC)c2cccc[nH+]2
ZINC00002005	123.115	-0.71	-2.3	-8.44	2	4	69	0	1	c1cnc(cn1)C(=O)N
ZINC00002009	181.215	-3.93	2.63	-32.59	0	4	33	1	2	C[n+]1cccc(c1)OC(=O)N(C)C
ZINC00002033	268.32	2.06	-2.9	-8.65	1	5	59	0	2	CCn1c2c(c(n1)C)NC(=O)CN=C2c3ccccc3
ZINC00002043	291.802	3.01	1.27	-34.84	1	3	26	1	6	C[NH+](C)CCO[C@H](c1ccc(cc1)Cl)c2ccccn2
ZINC00002047	246.266	1.59	3.66	-6.91	1	5	66	0	2	CC[C@]1(C(=O)NC(=O)N(C1=O)C)c2ccccc2
ZINC00002055	137.138	1.25	-0.15	-10.6	3	3	63	0	1	c1ccc(c(c1)C(=O)N)O
ZINC00002062	257.221	3.77	1.04	-65.21	1	5	86	-1	4	c1ccc(c(c1)C(=O)Oc2ccccc2C(=O)[O-])O
ZINC00002070	236.202	0.86	0.49	-8.57	2	5	67	0	0	c1cc2c(cc1F)[C@@]3(CCO2)C(=O)NC(=O)N3
ZINC00002086	232.237	-2.38	-6.65	-53.52	0	6	94	-1	1	CC1([C@H](N2[C@H](S1(=O)=O)CC2=O)C(=O)[O-])C
ZINC00002092	294.336	-0.04	-5.99	-26.94	3	7	107	0	4	CCn1ccc(nc1=O)NS(=O)(=O)c2ccc(cc2)N
ZINC00002094	310.335	0.36	-6.22	-12.52	3	8	116	0	5	COc1c(ncnc1OC)NS(=O)(=O)c2ccc(cc2)N
ZINC00002096	310.359	0.09	-7.47	-31.04	6	8	135	1	5	Cc1c(oc(n1)NC(=[NH2+])NS(=O)(=O)c2ccc(cc2)N)C
ZINC00002098	294.336	0.46	-6.97	-11.99	3	7	107	0	4	Cc1nc(cc(n1)OC)NS(=O)(=O)c2ccc(cc2)N
ZINC00002101	172.209	-0.29	-2.67	-10.65	4	4	86	0	1	c1cc(ccc1N)S(=O)(=O)N
ZINC00002114	309.347	0.59	-2.77	-14.61	2	7	106	0	3	Cc1c(noc1N(C(=O)C)S(=O)(=O)c2ccc(cc2)N)C
ZINC00002119	290.366	0.51	-9.41	-19.04	2	6	97	0	2	c1cc(ccc1N2CCCCS2(=O)=O)S(=O)(=O)N
ZINC00002137	172.268	1.61	0.48	-3.21	2	2	40	0	1	CC1(CCC(CC1)C(C)(C)O)O
ZINC00002159	242.231	-1.43	-4.66	-10.95	3	7	105	0	2	Cc1cn(c(=O)[nH]c1=O)[C@@H]2C[C@H]([C@@H](O2)CO)O
ZINC00002165	264.801	3.64	0.94	-34.94	1	1	4	1	2	c1ccc(c(c1)C[NH+]2CCc3c(ccs3)C2)Cl
ZINC00002166	330.168	3.81	0.69	-47.51	0	4	66	-1	5	c1cc(sc1)C(=O)c2ccc(c(c2Cl)Cl)OCC(=O)[O-]
ZINC00002176	317.435	1.11	-9.12	-41.06	3	7	84	1	7	CC(C)(C)[NH2+]C[C@@H](COc1c(nsn1)N2CCOCC2)O
ZINC00002184	254.726	2.03	-6.11	-26.56	3	5	63	1	2	c1cc(c(c2c1nsn2)NC3=[NH+]CCN3)Cl
ZINC00002200	264.389	3.18	0.56	-36.5	2	3	33	1	4	C[NH+](C)C[C@@H]1CCCC[C@]1(c2cccc(c2)OC)O
ZINC00002226	228.247	3.27	3.49	-11.82	0	3	43	0	0	Cc1cc(=O)oc2c1cc3cc(oc3c2C)C
ZINC00002227	279.407	3.47	1.64	-30.87	1	2	17	1	4	Cc1ccc(cc1)/C(=C/C[NH+]2CCCC2)/c3ccccn3
ZINC00002234	181.191	-1.71	0.26	-40.86	4	4	88	0	3	c1cc(ccc1C[C@H](C(=O)[O-])[NH3+])O
ZINC00002238	143.23	2.29	-0.95	-6.86	2	2	43	0	5	CCCC(CCC)C(=O)N
ZINC00002264	332.876	5.52	1.62	-36.82	1	2	13	1	4	C[NH+](C)CCOC1=Cc2ccccc2Sc3c1cc(cc3)Cl
ZINC00002266	263.364	3.75	-1.16	-28.56	2	2	25	1	3	c1ccc(cc1)C2(C[C@H]2C3=[NH+]CCN3)c4ccccc4
ZINC00002276	272.796	3.38	-1.85	-40.3	3	3	46	1	6	Cc1ccc(c(c1)OC[C@@H](C[NH2+]C(C)(C)C)O)Cl
ZINC00002278	238.738	2.96	0.38	-45.51	2	2	34	1	2	C[NH2+][C@]1(CCCCC1=O)c2ccccc2Cl
ZINC00002279	254.265	2.2	0.83	-51.67	0	4	62	-1	3	c1ccc(cc1)C(=O)c2ccc3n2CC[C@H]3C(=O)[O-]
ZINC00002280	280.323	4.09	1.69	-11.45	1	3	50	0	3	CC[C@@H](c1ccccc1)c2c(c3ccccc3oc2=O)O
ZINC00002281	226.296	1.07	-1.87	-41.32	5	4	77	1	4	CC(C)(C)[NH2+]C[C@H](c1cc(cc(c1)O)O)O
ZINC00002282	259.306	3.28	1.06	-46.19	0	3	57	-1	4	C[C@H](c1ccc(s1)C(=O)c2ccccc2)C(=O)[O-]
ZINC00002647	205.277	3.46	2.21	-47.51	0	2	40	-1	4	CC(C)Cc1ccc(cc1)[C@H](C)C(=O)[O-]
ZINC00003649	272.412	3.94	1.75	-38.56	1	2	13	1	1	C[NH+]1CC[C@@]23CCCC[C@H]2[C@@H]1Cc4c3cc(cc4)OC
ZINC00003723	271.171	3.5	-0.51	-24.08	2	3	29	1	4	C=CCN(c1c(cccc1Cl)Cl)C2=[NH+]CCN2
ZINC00003835	345.424	2.41	-3.6	-29.36	1	6	77	0	5	Cc1cnc(c(c1OC)C)C[S@](=O)c2[nH]c3ccc(cc3n2)OC
ZINC00003836	211.224	0.94	4.19	-16.03	1	4	70	0	1	Cc1c(cc(c(=O)[nH]1)C#N)c2ccncc2
ZINC00003837	266.257	-0.13	-0.6	-12.7	0	8	80	0	2	Cn1c2c(c(=O)n(c1=O)C)n(cn2)CC3OCCO3
ZINC00003865	322.837	3.68	2.31	-30.76	1	3	30	1	4	COC(=O)[C@H](c1ccccc1Cl)[NH+]2CCc3c(ccs3)C2
ZINC00003874	236.231	-0.95	-5.18	-21.98	2	7	93	0	2	c1[nH]c(=O)c2c(n1)n(cn2)[C@@H]3CC[C@@H](O3)CO
ZINC00003911	302.394	3.11	-4.45	-53.71	5	4	77	1	7	C[C@H](CCc1ccc(cc1)O)[NH2+]CCc2ccc(c(c2)O)O
ZINC00004076	336.481	1.8	-4.77	-47.43	3	5	66	1	5	CNS(=O)(=O)CCc1ccc2c(c1)c(c[nH]2)C3CC[NH+](CC3)C
ZINC00004166	273.378	0.82	-6.86	-48.66	4	5	83	1	6	CC(C)[NH2+]C[C@H](c1ccc(cc1)NS(=O)(=O)C)O
ZINC00004227	313.49	5.19	11.82	-41.92	1	2	9	1	5	CC[NH+](CC)[C@@H](C)CN1c2ccccc2Sc3c1cccc3
ZINC00004319	329.42	2.85	-5.22	-60.22	6	5	100	1	8	C[C@H](CCc1ccccc1)[NH2+]C[C@@H](c2ccc(c(c2)C(=O)N)O)O
ZINC00004351	310.442	3.48	1.28	-50.54	1	2	21	1	0	C[NH+]1CCC(=C2c3ccccc3CC(=O)c4c2ccs4)CC1
ZINC00004413	251.35	2.28	3.45	-41.25	1	4	33	1	5	CCN(C)C(=O)Oc1cccc(c1)[C@H](C)[NH+](C)C
ZINC00004448	293.37	2.37	1.64	-21.51	0	4	39	0	2	Cc1nccn1C[C@H]2CCc3c(c4ccccc4n3C)C2=O
ZINC00004508	272.236	2.99	-0.13	-43.92	1	6	106	-1	3	Cc1ccc(cc1)C(=O)c2cc(c(c(c2)O)[O-])[N+](=O)[O-]
ZINC00004677	307.244	3.98	0.39	-43.22	2	1	16	1	2	C[NH2+][C@@H]1CC[C@@H](c2c1cccc2)c3ccc(c(c3)Cl)Cl
ZINC00004759	280.863	5	3.42	-35.4	1	1	4	1	5	CC(C)C[C@H](C1(CCC1)c2ccc(cc2)Cl)[NH+](C)C
ZINC00004760	288.455	4.33	-0.48	-37.53	2	2	24	1	5	c1ccc(cc1)[C@](CC[NH+]2CCCC2)(C3CCCCC3)O
ZINC00004785	236.274	2.84	-0.27	-10.42	2	3	48	0	0	c1ccc2c(c1)C=Cc3ccccc3N2C(=O)N
ZINC00004840	270.21	2.36	3.49	-8.49	1	4	55	0	3	Cc1c(cno1)C(=O)Nc2ccc(cc2)C(F)(F)F
ZINC00004942	288.15	3.4	1.05	-47.32	0	3	49	-1	4	CC(C)(C(=O)[O-])Oc1ccc(cc1)[C@H]2CC2(Cl)Cl
ZINC00004949	171.24	0.62	2.69	-69.4	3	3	68	0	3	C1CCC(CC1)(CC(=O)[O-])C[NH3+]
ZINC00005191	308.398	2.46	2.71	-39.21	1	5	49	1	8	COc1cc(c(c(c1)OC)C(=O)CCC[NH+]2CCCC2)OC
ZINC00005214	313.45	3.47	-1.28	-41.94	2	4	36	1	1	Cc1cc2c(s1)Nc3ccccc3N=C2N4CC[NH+](CC4)C
ZINC00005349	300.362	3.64	2.16	-7.82	0	6	60	0	3	CCC[C@@H]1C(=O)N2c3cc(ccc3N=C(N2C1=O)N(C)C)C
ZINC00005626	260.144	3.19	-2.62	-26.85	2	3	35	1	3	C[C@H](C1=[NH+]CCN1)Oc2c(cccc2Cl)Cl
ZINC00005823	348.428	2.6	-6	-16.84	3	7	100	0	5	Cc1cccc(c1)Nc2ccncc2S(=O)(=O)NC(=O)NC(C)C
ZINC00005878	122.127	-0.48	-0.49	-8.64	2	3	56	0	1	c1cc(cnc1)C(=O)N
ZINC00005895	270.36	1.39	1.65	-42.53	2	5	50	1	5	C[NH+](C)CCc1c[nH]c2c1cc(cc2)Cn3cncn3
ZINC00005959	322.837	3.68	2.3	-32.11	1	3	30	1	4	COC(=O)[C@@H](c1ccccc1Cl)[NH+]2CCc3c(ccs3)C2
ZINC00006016	278.416	3.81	0.99	-35.16	2	3	33	1	5	C[NH+](C)C[C@H](c1ccc(cc1)OC)C2(CCCCC2)O
ZINC00006156	273.357	1.22	-2.95	-19.46	2	3	60	0	5	c1ccc(cc1)C(c2ccccc2)[S@](=O)CC(=O)N
ZINC00006300	305.341	1.74	3.52	-16.11	0	6	74	0	3	CCN(c1cccc(c1)c2ccnc3n2ncc3C#N)C(=O)C
ZINC00006310	248.307	0.93	0.99	-11.31	4	4	86	0	2	c1cc(ccc1N)S(=O)(=O)c2ccc(cc2)N
ZINC00006427	284.746	2.74	-0.98	-8.45	0	3	32	0	1	CN1c2ccc(cc2C(=NCC1=O)c3ccccc3)Cl
ZINC00007455	314.362	0.7	-1.23	-18.88	0	4	60	0	3	CS(=O)(=O)c1ccc(cc1)C2=C(C(=O)OC2)c3ccccc3
ZINC00007601	240.323	1.35	-1.35	-41.79	5	4	77	1	5	CC(C)(C)[NH2+]C[C@@H](c1ccc(c(c1)CO)O)O
ZINC00008496	244.318	1.38	-4.29	-47.45	5	4	75	1	2	C[NH2+][C@H]1CCc2c(c3cc(ccc3[nH]2)C(=O)N)C1
ZINC00008699	200.327	1.76	-1.18	-38.07	1	2	13	1	0	C[C@H]1O[C@@]2(C[NH+]3CCC2CC3)CS1
ZINC00009073	268.336	2.89	-1.73	-43.2	3	3	44	1	0	C[NH+]1CCc2cccc-3c2[C@H]1Cc4c3c(c(cc4)O)O
ZINC00010163	200.327	1.76	-1.18	-36.46	1	2	13	1	0	C[C@@H]1O[C@]2(C[NH+]3CCC2CC3)CS1
ZINC00010164	200.327	1.76	-1.21	-39.09	1	2	13	1	0	C[C@H]1O[C@]2(C[NH+]3CCC2CC3)CS1
ZINC00010402	285.436	4.38	1.42	-45.42	1	2	9	1	4	C[NH+](C)CCCN1c2ccccc2Sc3c1cccc3
ZINC00011012	254.265	2.2	0.82	-50.71	0	4	62	-1	3	c1ccc(cc1)C(=O)c2ccc3n2CC[C@@H]3C(=O)[O-]
ZINC00012346	229.261	-1.09	-7.68	-15.38	3	6	90	0	2	c1cn(c(=O)nc1N)[C@@H]2CS[C@@H](O2)CO
ZINC00013156	256.096	2.04	-3.17	-11.18	4	5	90	0	1	c1cc(c(c(c1)Cl)Cl)c2c(nc(nn2)N)N
ZINC00013347	276.404	1.94	9.79	-45.99	1	4	38	1	5	CCC(=O)N(c1ccccn1)[C@H](C)C[NH+]2CCCCC2
ZINC00014007	267.349	0.72	-5.18	-46.47	5	5	89	1	8	CC(C)[NH2+]C[C@H](COc1ccc(cc1)CC(=O)N)O
ZINC00014256	189.214	1.18	1.18	-8.59	0	3	37	0	1	CN1C(=O)C[C@@H](C1=O)c2ccccc2
ZINC00014257	203.241	1.34	1.56	-8.17	0	3	37	0	1	C[C@@]1(CC(=O)N(C1=O)C)c2ccccc2
ZINC00014360	296.416	1.4	-4.35	-45.19	3	5	66	1	6	CNS(=O)(=O)Cc1ccc2c(c1)c(c[nH]2)CC[NH+](C)C
ZINC00015629	229.261	-1.09	-7.37	-25.92	3	6	90	0	2	c1cn(c(=O)nc1N)[C@H]2CS[C@H](O2)CO
ZINC00016956	200.169	-0.16	2.22	-14.99	1	5	64	0	1	c1c(c(=O)[nH]c(=O)n1[C@@H]2CCCO2)F
ZINC00018079	168.216	-0.17	-2.02	-45.13	5	3	68	1	2	C[C@H]([C@H](c1cccc(c1)O)O)[NH3+]
ZINC00018635	244.318	1.38	-4.26	-47.47	5	4	75	1	2	C[NH2+][C@@H]1CCc2c(c3cc(ccc3[nH]2)C(=O)N)C1
ZINC00020220	331.347	-0.7	-2.4	-106.78	2	6	81	0	3	c1c2c(cc(c1F)N3CC[NH2+]CC3)n(cc(c2=O)C(=O)[O-])C4CC4
ZINC00020228	240.754	3.42	0.96	-36.48	2	2	33	1	4	C[C@@H](C(=O)c1cccc(c1)Cl)[NH2+]C(C)(C)C
ZINC00020230	240.323	1.35	-1.47	-38.82	5	4	77	1	5	CC(C)(C)[NH2+]C[C@H](c1ccc(c(c1)CO)O)O
ZINC00020240	260.357	2.97	-2.28	-42.21	3	3	46	1	6	CC(C)[NH2+]C[C@H](COc1cccc2c1cccc2)O
ZINC00020241	240.282	4.77	1.07	-54.9	1	3	52	-1	3	Cc1cccc(c1C)Nc2ccccc2C(=O)[O-]
ZINC00020242	286.439	4.59	1.07	-36.51	2	2	24	1	2	C[C@@H]1[C@H]2Cc3ccc(cc3[C@@]1(CC[NH+]2CC=C(C)C)C)O
ZINC00020243	249.192	3.9	1.31	-50.31	1	3	60	-1	2	c1cc(c(cc1c2ccc(cc2F)F)C(=O)[O-])O
ZINC00020244	256.369	3.5	2.38	-33.87	1	2	13	1	6	C[NH+](C)CCOC(c1ccccc1)c2ccccc2
ZINC00020246	329.489	4.89	1.99	-39.69	1	3	18	1	5	C[C@@H](CN1c2ccccc2Sc3c1cc(cc3)OC)C[NH+](C)C
ZINC00020248	315.868	4.82	2.61	-36.2	1	2	7	1	4	C[NH+](C)CCCN1c2ccccc2CCc3c1cc(cc3)Cl
ZINC00020249	296.459	4.23	1.96	-36.77	1	1	4	1	3	C[NH+](C)CC/C=C/1\c2ccccc2CSc3c1cccc3
ZINC00020250	285.436	4.44	10.85	-44.54	1	2	9	1	3	C[C@@H](CN1c2ccccc2Sc3c1cccc3)[NH+](C)C
ZINC00020251	282.367	3.25	-2.89	-32.3	3	4	49	1	4	Cc1ccc(cc1)N(CC2=[NH+]CCN2)c3cccc(c3)O
ZINC00020252	304.366	1.53	-7.37	-46.02	6	5	97	1	6	C[C@H](Cc1ccc(cc1)O)[NH2+]C[C@H](c2cc(cc(c2)O)O)O
ZINC00020253	338.772	1.22	-9.97	-15.22	4	6	109	0	2	c1ccc2c(c1)C(=O)N[C@]2(c3ccc(c(c3)S(=O)(=O)N)Cl)O
ZINC00020255	211.217	-1.74	-4.84	-38.09	5	5	108	0	3	C[C@](Cc1ccc(c(c1)O)O)(C(=O)[O-])[NH3+]
ZINC00020256	345.852	0.99	-6.79	-16.72	3	6	92	0	3	C[C@@H]1CCC[C@@H](N1NC(=O)c2ccc(c(c2)S(=O)(=O)N)Cl)C
ZINC00020258	336.299	3.33	1.37	-16.29	2	6	100	0	2	c1ccc2c(c1)c(c(c(=O)o2)Cc3c(c4ccccc4oc3=O)O)O
ZINC00020259	166.244	1.24	3.1	-36.17	3	2	37	1	3	C[C@@H]([C@H](c1ccccc1)O)[NH2+]C
ZINC00020260	345.463	3.57	-1.24	-28.03	2	5	63	1	6	CN1CCC[NH+]=C1COC(=O)[C@@](c2ccccc2)(C3CCCCC3)O
ZINC00024947	237.323	0.65	0.79	-40.24	3	4	48	1	4	c1ccc(cc1)N2CC[NH+](CC2)C[C@@H](CO)O
ZINC00025672	242.231	-1.43	-3.79	-15.99	3	7	105	0	2	Cc1cn(c(=O)[nH]c1=O)[C@H]2C[C@@H]([C@H](O2)CO)O
ZINC00032350	261.213	0.46	0.34	-63.59	0	7	93	-1	2	CCn1c2cc3c(cc2c(=O)c(n1)C(=O)[O-])OCO3
ZINC00032352	321.332	-0.38	-1.74	-137.43	3	7	96	1	3	CCn1cc(c(=O)c2c1[nH+]c(c(c2)F)N3CC[NH2+]CC3)C(=O)[O-]
ZINC00033517	340.399	2.99	1.22	-43.83	1	5	41	1	2	COc1ccc2c(c1OC)C[NH+]3CCc4cc5c(cc4[C@H]3C2)OCO5
ZINC00033518	340.399	2.99	1.17	-44.11	1	5	41	1	2	COc1ccc2c(c1OC)C[NH+]3CCc4cc5c(cc4[C@@H]3C2)OCO5
ZINC00035804	329.741	1.77	0.6	-53.61	3	7	125	-1	5	c1cc(oc1)CNc2cc(c(cc2C(=O)[O-])S(=O)(=O)N)Cl
ZINC00039034	227.24	-2.81	-10.93	-105.32	7	6	124	1	4	C[C@@](Cc1ccc(c(c1)O)O)(C(=O)[O-])[NH2+][NH3+]
ZINC00039035	227.24	-2.81	-10.93	-107.26	7	6	124	1	4	C[C@](Cc1ccc(c(c1)O)O)(C(=O)[O-])[NH2+][NH3+]
ZINC00039089	184.215	-0.06	-2.8	-44.72	5	4	77	1	3	C[NH2+]C[C@@H](c1ccc(c(c1)O)O)O
ZINC00039090	184.215	-0.06	-2.85	-45.06	5	4	77	1	3	C[NH2+]C[C@H](c1ccc(c(c1)O)O)O
ZINC00039708	190.21	0.47	1.27	-13.67	6	6	102	0	2	c1ccc2c(c1)c(nnc2NN)NN
ZINC00039906	211.221	-1.06	-6.77	-24.05	3	6	90	0	2	c1cn(c(=O)nc1N)[C@H]2CC[C@H](O2)CO
ZINC00039907	211.221	-1.06	-7.05	-14.47	3	6	90	0	2	c1cn(c(=O)nc1N)[C@@H]2CC[C@H](O2)CO
ZINC00039908	211.221	-1.06	-6.81	-25.06	3	6	90	0	2	c1cn(c(=O)nc1N)[C@H]2CC[C@@H](O2)CO
ZINC00039909	211.221	-1.06	-7.11	-14.66	3	6	90	0	2	c1cn(c(=O)nc1N)[C@@H]2CC[C@@H](O2)CO
ZINC00044027	319.881	5.03	11.55	-43.39	1	2	9	1	4	C[NH+](C)CCCN1c2ccccc2Sc3c1cc(cc3)Cl
ZINC00044634	308.333	3.03	1.87	-13.23	1	4	67	0	4	CC(=O)C[C@@H](c1ccccc1)c2c(c3ccccc3oc2=O)O
ZINC00044635	308.333	3.03	1.86	-12.13	1	4	67	0	4	CC(=O)C[C@H](c1ccccc1)c2c(c3ccccc3oc2=O)O
ZINC00049139	310.335	0.75	-8.51	-13.13	3	8	116	0	5	COc1cc(nc(n1)OC)NS(=O)(=O)c2ccc(cc2)N
ZINC00049141	280.309	0.77	-6.71	-15.24	3	7	107	0	4	COc1ccc(nn1)NS(=O)(=O)c2ccc(cc2)N
ZINC00049142	280.309	0.38	-5.96	-12.82	3	7	107	0	4	COc1cnc(nc1)NS(=O)(=O)c2ccc(cc2)N
ZINC00049151	230.311	2.37	2.33	-16.24	0	3	27	0	2	Cc1c(c(=O)n(n1C)c2ccccc2)C(C)C
ZINC00049153	265.362	-3.45	2.85	-36.36	3	5	76	1	4	Cc1c(sc[n+]1Cc2cnc(nc2N)C)CCO
ZINC00049154	169.18	-0.55	-4.67	-8.14	3	4	74	0	2	Cc1c(c(c(cn1)CO)CO)O
ZINC00054567	252.269	3.6	3.04	-22.21	1	3	46	0	2	COc1ccc(cc1)C2=C(c3ccccc3C2=O)O
ZINC00056435	269.127	5.09	-2.04	-5.01	2	2	40	0	2	c1cc(c(cc1Cl)Cc2cc(ccc2O)Cl)O
ZINC00056445	276.356	1.78	0.29	-37.91	2	4	50	1	4	C[NH+]1[C@H]2CC[C@@H]1CC(C2)OC(=O)[C@H](c3ccccc3)O
ZINC00056446	338.471	3.73	1.14	-41.59	2	3	41	1	6	C[NH+]1[C@@H](CCC[C@@H]1CC(=O)c2ccccc2)C[C@H](c3ccccc3)O
ZINC00056545	276.36	1.94	-1.8	-41.17	2	5	46	1	2	C[C@@]12CC[NH+]([C@@H]1N(c3c2cc(cc3)OC(=O)NC)C)C
ZINC00056555	339.391	3.52	1.68	-12.26	0	5	49	0	6	COc1ccc(cc1OC)Cc2c3cc(c(cc3ccn2)OC)OC
ZINC00056556	260.357	2.97	-2.24	-42.13	3	3	46	1	6	CC(C)[NH2+]C[C@@H](COc1cccc2c1cccc2)O
ZINC00056643	282.407	3.16	11.46	-35.52	1	2	13	1	4	C[NH+]1CCC(CC1)OC(c2ccccc2)c3ccccc3
ZINC00056645	249.334	1.98	3.26	-42.67	4	4	62	1	6	CC(C)[NH2+]C[C@@H](COc1cccc2c1cc[nH]2)O
ZINC00056646	249.334	1.98	3.21	-42.79	4	4	62	1	6	CC(C)[NH2+]C[C@H](COc1cccc2c1cc[nH]2)O
ZINC00056647	285.436	4.44	1.7	-39.48	1	2	9	1	3	C[C@H](CN1c2ccccc2Sc3c1cccc3)[NH+](C)C
ZINC00056648	242.702	3.72	2.59	-6.11	0	3	35	0	5	CCOC(=O)C(C)(C)Oc1ccc(cc1)Cl
ZINC00056651	313.49	5.19	2.08	-28.76	1	2	9	1	5	CC[NH+](CC)[C@H](C)CN1c2ccccc2Sc3c1cccc3
ZINC00056652	212.269	0.62	-1.38	-42.63	5	4	77	1	4	CC(C)[NH2+]C[C@@H](c1ccc(c(c1)O)O)O
ZINC00056653	212.269	0.62	-1.44	-42.96	5	4	77	1	4	CC(C)[NH2+]C[C@H](c1ccc(c(c1)O)O)O
ZINC00056659	267.31	0.99	-5.09	-12.55	3	6	98	0	3	Cc1c(noc1NS(=O)(=O)c2ccc(cc2)N)C
ZINC00056721	258.324	1.76	-7.2	-11.86	2	5	82	0	3	CCOc1ccc2c(c1)sc(n2)S(=O)(=O)N
ZINC00056764	290.323	1	4.41	-13.73	4	7	106	0	5	COc1cc(cc(c1OC)OC)Cc2cnc(nc2N)N
ZINC00057060	232.283	1.45	3.62	-14.45	2	4	54	0	4	CC(=O)NCCc1c[nH]c2c1cc(cc2)OC
ZINC00057146	254.246	-1.21	-3.65	-15.3	2	8	102	0	3	Cn1c2c(c(=O)n(c1=O)C)n(cn2)C[C@@H](CO)O
ZINC00057147	254.246	-1.21	-4.36	-17.28	2	8	102	0	3	Cn1c2c(c(=O)n(c1=O)C)n(cn2)C[C@H](CO)O
ZINC00057173	290.383	1.77	-0.1	-40.62	2	4	50	1	5	C[NH+]1[C@H]2CC[C@@H]1CC(C2)OC(=O)[C@@H](CO)c3ccccc3
ZINC00057198	327.473	4.25	1.82	-41.86	1	3	26	1	5	CC(=O)c1ccc2c(c1)N(c3ccccc3S2)CCC[NH+](C)C
ZINC00057204	266.368	3.01	-0.89	-29.43	2	3	29	1	5	c1ccc(cc1)CN(CC2=[NH+]CCN2)c3ccccc3
ZINC00057206	240.754	3.42	0.97	-32.82	2	2	33	1	4	C[C@H](C(=O)c1cccc(c1)Cl)[NH2+]C(C)(C)C
ZINC00057235	345.852	0.99	-6.74	-16.97	3	6	92	0	3	C[C@@H]1CCC[C@H](N1NC(=O)c2ccc(c(c2)S(=O)(=O)N)Cl)C
ZINC00057236	345.852	0.99	-6.81	-16.86	3	6	92	0	3	C[C@H]1CCC[C@@H](N1NC(=O)c2ccc(c(c2)S(=O)(=O)N)Cl)C
ZINC00057253	290.814	3.23	0.63	-35.98	2	2	24	1	5	C[NH+](C)CC[C@@](c1ccccc1)(c2ccccc2Cl)O
ZINC00057254	290.814	3.23	0.66	-36.02	2	2	24	1	5	C[NH+](C)CC[C@](c1ccccc1)(c2ccccc2Cl)O
ZINC00057255	338.772	1.22	-9.92	-19.26	4	6	109	0	2	c1ccc2c(c1)C(=O)N[C@@]2(c3ccc(c(c3)S(=O)(=O)N)Cl)O
ZINC00057261	278.203	2.79	-3.66	-38.85	5	3	62	1	4	CC(C)(C)[NH2+]C[C@@H](c1cc(c(c(c1)Cl)N)Cl)O
ZINC00057262	278.203	2.79	-3.72	-38.87	5	3	62	1	4	CC(C)(C)[NH2+]C[C@H](c1cc(c(c(c1)Cl)N)Cl)O
ZINC00057278	302.394	3.11	-4.45	-53.56	5	4	77	1	7	C[C@@H](CCc1ccc(cc1)O)[NH2+]CCc2ccc(c(c2)O)O
ZINC00057287	233.098	2.59	-0.22	-7.56	1	3	32	0	1	CN(C)C(=O)Nc1ccc(c(c1)Cl)Cl
ZINC00057297	237.323	0.65	0.83	-40.22	3	4	48	1	4	c1ccc(cc1)N2CC[NH+](CC2)C[C@H](CO)O
ZINC00057302	267.31	0.64	-7.47	-12.93	3	6	98	0	3	Cc1c(oc(n1)NS(=O)(=O)c2ccc(cc2)N)C
ZINC00057319	304.366	1.53	-7.31	-47.58	6	5	97	1	6	C[C@@H](Cc1ccc(cc1)O)[NH2+]C[C@@H](c2cc(cc(c2)O)O)O
ZINC00057320	304.366	1.53	-7.31	-46.59	6	5	97	1	6	C[C@H](Cc1ccc(cc1)O)[NH2+]C[C@@H](c2cc(cc(c2)O)O)O
ZINC00057321	304.366	1.53	-7.37	-47.03	6	5	97	1	6	C[C@@H](Cc1ccc(cc1)O)[NH2+]C[C@H](c2cc(cc(c2)O)O)O
ZINC00057340	241.243	0.45	-1.33	-12.96	3	6	91	0	7	COc1ccccc1OC[C@@H](COC(=O)N)O
ZINC00057341	241.243	0.45	-1.33	-12.94	3	6	91	0	7	COc1ccccc1OC[C@H](COC(=O)N)O
ZINC00057347	238.247	-0.21	3.27	-13.41	1	7	82	0	2	C[C@@H](Cn1cnc2c1c(=O)n(c(=O)n2C)C)O
ZINC00057348	238.247	-0.21	4.29	-14.01	1	7	82	0	2	C[C@H](Cn1cnc2c1c(=O)n(c(=O)n2C)C)O
ZINC00057358	224.22	-0.57	2.47	-12.32	1	7	82	0	2	Cn1c2c(c(=O)n(c1=O)C)n(cn2)CCO
ZINC00057400	329.489	4.89	1.96	-40.41	1	3	18	1	5	C[C@H](CN1c2ccccc2Sc3c1cc(cc3)OC)C[NH+](C)C
ZINC00057401	280.388	2.92	4.69	-41.24	1	4	39	1	7	Cc1cc(c(cc1OC(=O)C)C(C)C)OCC[NH+](C)C
ZINC00057406	212.269	0.37	-0.08	-36.65	4	4	66	1	4	C[C@@H]([C@@H](c1cc(ccc1OC)OC)O)[NH3+]
ZINC00057407	212.269	0.37	-0.07	-39.84	4	4	66	1	4	C[C@H]([C@@H](c1cc(ccc1OC)OC)O)[NH3+]
ZINC00057408	212.269	0.37	-0.09	-40.05	4	4	66	1	4	C[C@@H]([C@H](c1cc(ccc1OC)OC)O)[NH3+]
ZINC00057409	212.269	0.37	-0.39	-41.37	4	4	66	1	4	C[C@H]([C@H](c1cc(ccc1OC)OC)O)[NH3+]
ZINC00057421	231.231	0.81	7.15	-63.96	0	5	75	-1	2	CCn1cc(c(=O)c2c1nc(cc2)C)C(=O)[O-]
ZINC00057422	300.422	3.41	-2.53	-40.68	4	3	57	1	7	C[C@H](CCc1ccccc1)[NH2+][C@@H](C)[C@H](c2ccc(cc2)O)O
ZINC00057439	345.463	3.57	-1.56	-28.59	2	5	63	1	6	CN1CCC[NH+]=C1COC(=O)[C@](c2ccccc2)(C3CCCCC3)O
ZINC00057455	288.455	4.33	-0.32	-34.95	2	2	24	1	5	c1ccc(cc1)[C@@](CC[NH+]2CCCC2)(C3CCCCC3)O
ZINC00057464	248.717	2.84	6.08	-5.31	4	4	78	0	2	CCc1c(c(nc(n1)N)N)c2ccc(cc2)Cl
ZINC00057466	303.322	0.31	-3.05	-93.3	2	8	107	0	3	CCn1cc(c(=O)c2c1nc(nc2)N3CC[NH2+]CC3)C(=O)[O-]
ZINC00057493	270.339	0.21	-6.13	-13.7	3	6	97	0	3	Cc1nnc(s1)NS(=O)(=O)c2ccc(cc2)N
ZINC00057494	278.337	0.83	-5.64	-13.78	3	6	97	0	3	Cc1cc(nc(n1)NS(=O)(=O)c2ccc(cc2)N)C
ZINC00057501	264.31	0.4	-5.75	-13.65	3	6	97	0	3	Cc1ccnc(n1)NS(=O)(=O)c2ccc(cc2)N
ZINC00057512	311.407	1.35	-6.64	-10.83	2	6	78	0	3	Cc1ccc(cc1)S(=O)(=O)NC(=O)NN2CCCCCC2
ZINC00057519	246.374	3.59	2.5	-37.04	1	2	21	1	4	Cc1ccc(cc1)C(=O)[C@@H](C)C[NH+]2CCCCC2
ZINC00057520	246.374	3.59	2.48	-32.84	1	2	21	1	4	Cc1ccc(cc1)C(=O)[C@H](C)C[NH+]2CCCCC2
ZINC00057524	257.381	2.57	2.04	-95.39	2	3	21	2	6	C[NH+](C)CCN(Cc1ccccc1)c2cccc[nH+]2
ZINC00057537	290.726	3.33	1.81	-45.93	0	4	62	-1	4	Cc1cc(n(c1C(=O)c2ccc(cc2)Cl)C)CC(=O)[O-]
ZINC00057623	170.188	-1.04	-7.74	-50.09	6	4	88	1	2	c1cc(c(cc1[C@@H](C[NH3+])O)O)O
ZINC00057624	170.188	-1.04	-7.68	-49.74	6	4	88	1	2	c1cc(c(cc1[C@H](C[NH3+])O)O)O
ZINC00058294	340.447	1.9	-3.11	-34.66	4	5	69	1	4	CC[C@@H](CO)NC(=O)[C@@H]1C[NH+]([C@@H]2Cc3c[nH]c4c3c(ccc4)C2=C1)C
ZINC00058791	215.258	-0.84	-0.83	-37.17	7	6	124	1	3	c1cc(ccc1N)S(=O)(=O)NC(=[NH2+])N
ZINC00061044	188.23	1.4	5.87	-16.85	0	3	27	0	1	Cc1cc(=O)n(n1C)c2ccccc2
ZINC00066304	317.434	2.75	-0.51	-42.85	3	4	56	1	5	CCOC(=O)c1c2c(sc1N)C[NH+](CC2)Cc3ccccc3
ZINC00074709	146.145	2.01	2.28	-11.08	0	2	30	0	0	c1ccc2c(c1)ccc(=O)o2
ZINC00074836	166.244	1.24	2.62	-37.87	3	2	37	1	3	C[C@@H]([C@@H](c1ccccc1)O)[NH2+]C
ZINC00074838	166.244	1.24	3.05	-35.76	3	2	37	1	3	C[C@H]([C@@H](c1ccccc1)O)[NH2+]C
ZINC00074840	166.244	1.24	2.56	-37.86	3	2	37	1	3	C[C@H]([C@H](c1ccccc1)O)[NH2+]C
ZINC00075008	208.261	-0.24	7.06	-11.49	0	4	44	0	3	CC[C@H]1[C@H](COC1=O)Cc2cncn2C
ZINC00075126	293.37	2.37	1.57	-21.07	0	4	39	0	2	Cc1nccn1C[C@@H]2CCc3c(c4ccccc4n3C)C2=O
ZINC00083315	204.229	-1.08	3.18	-36.38	4	4	84	0	3	c1ccc2c(c1)c(c[nH]2)C[C@@H](C(=O)[O-])[NH3+]
ZINC00083317	204.229	-1.08	3.11	-44.37	4	4	84	0	3	c1ccc2c(c1)c(c[nH]2)C[C@H](C(=O)[O-])[NH3+]
ZINC00085733	213.664	-0.42	3.96	-66.95	3	3	68	0	4	c1cc(ccc1[C@H](CC(=O)[O-])C[NH3+])Cl
ZINC00086535	280.225	4.84	2.49	-50.35	1	3	52	-1	4	c1ccc(c(c1)C(=O)[O-])Nc2cccc(c2)C(F)(F)F
ZINC00097996	207.322	2.47	-0.96	-26.29	1	2	17	1	2	CN1CCC[NH+]=C1/C=C/c2cccs2
ZINC00105196	165.192	-1.23	-1.83	-38.93	3	3	67	0	3	c1ccc(cc1)C[C@@H](C(=O)[O-])[NH3+]
ZINC00113355	168.216	0.41	-0.71	-41.81	4	3	57	1	3	C[NH2+]C[C@@H](c1cccc(c1)O)O
ZINC00113359	168.216	0.41	-0.78	-42.68	4	3	57	1	3	C[NH2+]C[C@H](c1cccc(c1)O)O
ZINC00113378	323.132	0.73	-5	-13.48	3	7	115	0	6	c1cc(ccc1[C@@H]([C@@H](CO)NC(=O)C(Cl)Cl)O)[N+](=O)[O-]
ZINC00113382	323.132	0.73	-3.5	-13.25	3	7	115	0	6	c1cc(ccc1[C@H]([C@@H](CO)NC(=O)C(Cl)Cl)O)[N+](=O)[O-]
ZINC00113386	323.132	0.73	-3.52	-13.52	3	7	115	0	6	c1cc(ccc1[C@@H]([C@H](CO)NC(=O)C(Cl)Cl)O)[N+](=O)[O-]
ZINC00113389	323.132	0.73	-4.99	-13.79	3	7	115	0	6	c1cc(ccc1[C@H]([C@H](CO)NC(=O)C(Cl)Cl)O)[N+](=O)[O-]
ZINC00113398	205.277	3.46	2.2	-48.07	0	2	40	-1	4	CC(C)Cc1ccc(cc1)[C@@H](C)C(=O)[O-]
ZINC00113404	275.803	3.31	1.81	-41.44	1	2	17	1	5	C[NH+](C)CC[C@@H](c1ccc(cc1)Cl)c2ccccn2
ZINC00113410	275.803	3.31	1.8	-41.46	1	2	17	1	5	C[NH+](C)CC[C@H](c1ccc(cc1)Cl)c2ccccn2
ZINC00113415	267.349	0.72	-5.13	-46.21	5	5	89	1	8	CC(C)[NH2+]C[C@@H](COc1ccc(cc1)CC(=O)N)O
ZINC00113442	171.156	-0.47	2.6	-8.56	1	6	84	0	3	Cc1ncc(n1CCO)[N+](=O)[O-]
ZINC00113446	247.276	-0.06	4.38	-15.87	0	7	98	0	5	CCS(=O)(=O)CCn1c(ncc1[N+](=O)[O-])C
ZINC00119344	193.182	-1.46	-3.16	-46.69	3	5	95	-1	3	c1cc(ccc1C(=O)NCC(=O)[O-])N
ZINC00119434	335.427	1.84	8.31	-54.94	1	4	33	1	0	c1ccc2c(c1)[C@]34CC[NH+]5[C@H]3C[C@@H]6[C@@H]7[C@@H]4N2C(=O)C[C@@H]7OCC=C6C5
ZINC00119480	208.261	-0.24	7.27	-11.66	0	4	44	0	3	CC[C@@H]1[C@H](COC1=O)Cc2cncn2C
ZINC00119486	208.261	-0.24	7.34	-12.7	0	4	44	0	3	CC[C@H]1[C@@H](COC1=O)Cc2cncn2C
ZINC00119492	208.261	-0.24	7.15	-12.75	0	4	44	0	3	CC[C@@H]1[C@@H](COC1=O)Cc2cncn2C
ZINC00119649	252.273	2.18	-1.93	-7.57	2	4	58	0	2	c1ccc(cc1)C2(C(=O)NC(=O)N2)c3ccccc3
ZINC00119839	204.298	2.08	-2.92	-8.12	0	2	16	0	1	c1ccc(cc1)[C@H]2CN3CCSC3=N2
ZINC00119842	204.298	2.08	-2.92	-8.11	0	2	16	0	1	c1ccc(cc1)[C@@H]2CN3CCSC3=N2
ZINC00119895	200.169	-0.16	1.51	-14.27	1	5	64	0	1	c1c(c(=O)[nH]c(=O)n1[C@H]2CCCO2)F
ZINC00119978	290.271	1.37	-8.45	-12.55	5	6	110	0	1	c1cc(c(cc1[C@H]2[C@H](Cc3c(cc(cc3O2)O)O)O)O)O
ZINC00119983	290.271	1.37	-8.85	-11.59	5	6	110	0	1	c1cc(c(cc1[C@@H]2[C@H](Cc3c(cc(cc3O2)O)O)O)O)O
ZINC00119985	290.271	1.37	-8.88	-11.96	5	6	110	0	1	c1cc(c(cc1[C@H]2[C@@H](Cc3c(cc(cc3O2)O)O)O)O)O
ZINC00119988	290.271	1.37	-8.48	-11.64	5	6	110	0	1	c1cc(c(cc1[C@@H]2[C@@H](Cc3c(cc(cc3O2)O)O)O)O)O
ZINC00120229	176.124	-4.12	-5.96	-12.23	3	6	104	0	2	C([C@H]([C@@H]1C(=O)C(C(=O)O1)O)O)O
ZINC00120286	253.269	0.82	-7.16	-11.39	6	7	129	0	1	c1ccc(cc1)c2c(nc3c(n2)c(nc(n3)N)N)N
ZINC00122765	184.69	3.02	-0.86	-40.99	3	1	27	1	2	CC(C)(Cc1ccc(cc1)Cl)[NH3+]
ZINC00125006	161.228	1.69	4.48	-28.12	2	2	26	1	2	c1ccc(cc1)CC2=[NH+]CCN2
ZINC00125025	211.217	-1.74	-4.87	-38.77	5	5	108	0	3	C[C@@](Cc1ccc(c(c1)O)O)(C(=O)[O-])[NH3+]
ZINC00125031	281.213	3.42	2.5	-47.43	1	4	65	-1	4	c1cc(cc(c1)Nc2c(cccn2)C(=O)[O-])C(F)(F)F
ZINC00142824	135.166	1.16	3.37	-8.86	1	2	29	0	1	CC(=O)Nc1ccccc1
ZINC00154729	161.201	-3.73	1.28	-57.41	1	4	60	0	4	C[N+](C)(C)C[C@H](CC(=O)[O-])O
ZINC00154957	182.219	1.12	0.21	-8.68	2	3	50	0	4	Cc1ccccc1OC[C@H](CO)O
ZINC00154964	247.362	1.91	8.18	-34.99	2	3	34	1	2	Cc1cccc(c1NC(=O)[C@@H]2CCCC[NH+]2C)C
ZINC00155269	270.396	3.9	2.64	-34.16	1	2	13	1	6	Cc1ccccc1[C@H](c2ccccc2)OCC[NH+](C)C
ZINC00155525	268.336	2.89	-1.74	-44.21	3	3	44	1	0	C[NH+]1CCc2cccc-3c2[C@@H]1Cc4c3c(c(cc4)O)O
ZINC00155694	261.089	0.76	-2.49	-8.39	1	4	41	0	5	C1CN[P@](=O)(OC1)N(CCCl)CCCl
ZINC00155894	290.427	2.92	3.39	-37.92	1	3	30	1	6	CC[C@H](C)[C@@H](c1ccccc1)C(=O)OC2CC[NH+](CC2)C
ZINC00155896	290.427	2.92	3.38	-37.53	1	3	30	1	6	CC[C@@H](C)[C@H](c1ccccc1)C(=O)OC2CC[NH+](CC2)C
ZINC00155897	290.427	2.92	3.63	-38.46	1	3	30	1	6	CC[C@H](C)[C@H](c1ccccc1)C(=O)OC2CC[NH+](CC2)C
ZINC00155905	162.19	-1.56	-2.32	-41.73	1	4	69	-1	3	C[C@@H](C(=O)NCC(=O)[O-])S
ZINC00156836	180.271	2.24	0.65	-33.79	2	2	25	1	4	C[C@H](Cc1ccccc1OC)[NH2+]C
ZINC00157545	152.217	0.33	0.9	-41.3	4	2	48	1	2	C[C@@H]([C@@H](c1ccccc1)O)[NH3+]
ZINC00157548	152.217	0.33	1.27	-41.76	4	2	48	1	2	C[C@H]([C@@H](c1ccccc1)O)[NH3+]
ZINC00188746	340.443	3.1	0.92	-37.25	2	4	50	1	7	c1ccc(cc1)C(c2ccccc2)(C(=O)OCC[NH+]3CCCCC3)O
ZINC00266964	181.191	-1.71	0.26	-40.86	4	4	88	0	3	c1cc(ccc1C[C@@H](C(=O)[O-])[NH3+])O
ZINC00308379	212.318	2	5.92	-8.64	1	3	32	0	4	CC(C)C[C@H]1C(=O)N(C(=S)N1)CC=C
ZINC00336994	232.237	-2.38	-6.03	-53.75	0	6	94	-1	1	CC1([C@H](N2[C@@H](S1(=O)=O)CC2=O)C(=O)[O-])C
ZINC00388081	112.156	-0.85	0.83	-50.52	4	3	56	1	2	c1c([nH]cn1)CC[NH3+]
ZINC00388085	166.22	3.08	-1.15	-4.61	2	2	40	0	1	CC(C)(C)c1cc(ccc1O)O
ZINC00388131	195.218	-1.25	-3.29	-35.83	4	4	87	0	3	C[C@@](Cc1ccc(cc1)O)(C(=O)[O-])[NH3+]
ZINC00388237	162.19	-2.44	-1.8	-41.07	1	4	69	-1	3	CC(=O)N[C@H](CS)C(=O)[O-]
ZINC00388396	131.175	-1.38	-1.59	-42.13	3	3	67	0	3	CC(C)C[C@H](C(=O)[O-])[NH3+]
ZINC00388523	236.231	-0.95	1.07	-21.56	2	7	93	0	2	c1[nH]c(=O)c2c(n1)n(cn2)[C@H]3CC[C@H](O3)CO
ZINC00388524	236.231	-0.95	-5.12	-22.28	2	7	93	0	2	c1[nH]c(=O)c2c(n1)n(cn2)[C@@H]3CC[C@H](O3)CO
ZINC00388678	246.194	-1.72	-7.19	-15.07	3	7	104	0	2	c1c(c(=O)[nH]c(=O)n1[C@H]2C[C@@H]([C@@H](O2)CO)O)F
ZINC00389737	236.231	-0.95	0.81	-21.63	2	7	93	0	2	c1[nH]c(=O)c2c(n1)n(cn2)[C@H]3CC[C@@H](O3)CO
ZINC00389747	328.388	1.12	-2.47	-57.09	3	5	71	1	2	C=CC[NH+]1CC[C@]23c4c5ccc(c4O[C@H]2C(=O)CC[C@]3([C@H]1C5)O)O
ZINC00391166	151.174	0.34	3.65	-43.8	1	4	54	-1	0	c1[nH]c2c(n1)ncnc2[S-]
ZINC00391802	328.388	1.12	-2.49	-57.17	3	5	71	1	2	C=CC[NH+]1CC[C@@]23c4c5ccc(c4O[C@@H]2C(=O)CC[C@@]3([C@@H]1C5)O)O
ZINC00394206	300.422	3.41	-2.58	-40.58	4	3	57	1	7	C[C@@H](CCc1ccccc1)[NH2+][C@H](C)[C@@H](c2ccc(cc2)O)O
ZINC00394284	198.218	0.33	-0.62	-12.02	2	4	59	0	5	COc1ccccc1OC[C@H](CO)O
ZINC00394477	305.374	0.47	-0.24	-19.78	1	5	63	0	5	C[N+]1([C@@H]2CC[C@H]1CC(C2)OC(=O)[C@@H](CO)c3ccccc3)[O-]
ZINC00402777	300.378	1.41	-1.89	-51.81	2	4	43	1	1	C[NH+]1CC[C@]23c4c5ccc(c4O[C@H]2[C@@H](C=C[C@H]3[C@H]1C5)O)OC
ZINC00402830	344.906	4.67	2.08	-35.26	1	2	13	1	6	C[C@@](c1ccccc1)(c2ccc(cc2)Cl)OCC[C@H]3CCC[NH+]3C
ZINC00402866	337.463	4.25	2.21	-7.61	1	3	46	0	0	C[C@]12CC[C@H]3[C@@H]([C@H]1CC[C@]2(C#C)O)CCC4=Cc5c(cno5)C[C@@]34C
ZINC00402909	241.266	3.89	1.96	-47.99	0	3	49	-1	4	C[C@H](c1cccc(c1)Oc2ccccc2)C(=O)[O-]
ZINC00403010	329.42	2.85	-5.22	-59.92	6	5	100	1	8	C[C@@H](CCc1ccccc1)[NH2+]C[C@@H](c2ccc(c(c2)C(=O)N)O)O
ZINC00403011	329.42	2.85	-5.28	-60.25	6	5	100	1	8	C[C@@H](CCc1ccccc1)[NH2+]C[C@H](c2ccc(c(c2)C(=O)N)O)O
ZINC00403013	324.448	2.66	0.51	-43.09	2	4	40	1	3	CCN(CC)C(=O)[C@@H]1C[NH+]([C@@H]2Cc3c[nH]c4c3c(ccc4)C2=C1)C
ZINC00403079	255.294	-0.42	-6.21	-47.92	5	6	95	1	6	COc1ccc(c(c1)[C@H](CNC(=O)C[NH3+])O)OC
ZINC00403529	340.443	2.76	-2.86	-46.76	3	4	54	1	2	C=C1CC[C@]2([C@H]3Cc4ccc(c5c4[C@]2([C@H]1O5)CC[NH+]3CC6CC6)O)O
ZINC00403533	316.377	0.79	-1.05	-59.43	2	5	60	1	1	C[NH+]1CC[C@]23c4c5ccc(c4O[C@H]2C(=O)CC[C@]3([C@H]1C5)O)OC
ZINC00403609	317.435	1.11	-9.16	-41.52	3	7	84	1	7	CC(C)(C)[NH2+]C[C@H](COc1c(nsn1)N2CCOCC2)O
ZINC00403682	268.38	2.98	-1.45	-38.9	3	2	36	1	3	c1ccc(cc1)C(c2ccccc2)([C@H]3CCCC[NH2+]3)O
ZINC00405331	276.376	3.55	1.33	-5.2	1	3	46	0	4	C[C@H]1C[C@@H](CC(C1)(C)C)OC(=O)[C@H](c2ccccc2)O
ZINC00489135	246.194	-1.72	-7.29	-13.62	3	7	104	0	2	c1c(c(=O)[nH]c(=O)n1[C@H]2C[C@H]([C@@H](O2)CO)O)F
ZINC00508068	241.358	2.63	2.01	-38.56	1	2	17	1	5	C[NH+](C)CC[C@H](c1ccccc1)c2ccccn2
ZINC00509440	286.718	1.84	-6.08	-8.25	2	4	61	0	1	c1ccc(cc1)C2=N[C@@H](C(=O)Nc3c2cc(cc3)Cl)O
ZINC00517836	300.378	1.73	1.12	-61.46	1	4	39	1	1	C[NH+]1CC[C@@]23c4c5ccc(c4O[C@@H]2C(=O)CC[C@@H]3[C@@H]1C5)OC
ZINC00518397	272.388	3.43	-2.34	-4.63	2	2	40	0	0	C[C@@]12CC[C@@H]3c4ccc(cc4CC[C@@H]3[C@@H]1CC[C@@H]2O)O
ZINC00523925	323.418	1.45	-6.75	-10.68	2	6	78	0	3	Cc1ccc(cc1)S(=O)(=O)NC(=O)NN2C[C@H]3CCC[C@@H]3C2
ZINC00523926	323.418	1.45	-6.7	-10.86	2	6	78	0	3	Cc1ccc(cc1)S(=O)(=O)NC(=O)NN2C[C@@H]3CCC[C@H]3C2
ZINC00531272	280.863	5	3.22	-34.44	1	1	4	1	5	CC(C)C[C@@H](C1(CCC1)c2ccc(cc2)Cl)[NH+](C)C
ZINC00537748	439.547	4.51	0.51	-124.58	3	4	34	2	7	c1ccc2c(c1)N(c3cc(ccc3S2)C(F)(F)F)CCC[NH+]4CC[NH+](CC4)CCO
ZINC00537752	388.894	3.64	0.37	-37.83	1	4	37	1	6	CC[NH+](CC)CCN1c2ccc(cc2C(=NCC1=O)c3ccccc3F)Cl
ZINC00537804	449.533	0.85	-7.81	-17.39	3	10	133	0	7	Cc1cc(no1)C(=O)NCCc2ccc(cc2)S(=O)(=O)NC(=O)NN3CCCCCC3
ZINC00537809	352.77	1.57	1.35	-12.76	0	6	71	0	3	C[C@H]1CC(=O)C=C([C@@]12C(=O)c3c(cc(c(c3O2)Cl)OC)OC)OC
ZINC00537811	352.743	3.66	0.97	-10.08	0	3	32	0	3	c1ccc(cc1)C2=NCC(=O)N(c3c2cc(cc3)Cl)CC(F)(F)F
ZINC00537877	396.442	2.81	0.9	-45.1	2	6	76	1	5	c1ccc2c(c1)c(=O)n(c(=O)[nH]2)CC[NH+]3CCC(CC3)C(=O)c4ccc(cc4)F
ZINC00537893	393.551	3.95	0.51	-45.89	1	4	33	1	6	C[C@@H](C[NH+]1CCOCC1)C(c2ccccc2)(c3ccccc3)C(=O)N4CCCC4
ZINC00537931	382.891	4.58	1.05	-8.76	0	4	42	0	2	CCOC(=O)N1CCC(=C2c3ccc(cc3CCc4c2nccc4)Cl)CC1
ZINC00537935	371.932	4.94	2.32	-33.87	1	3	24	1	5	CC(C)[NH+]1CCC(CC1)N(c2ccc(cc2)Cl)C(=O)Cc3ccccc3
ZINC00538065	471.025	4.06	-0.52	-48.7	1	7	56	1	10	CCc1nn(c(=O)n1CCOc2ccccc2)CCC[NH+]3CCN(CC3)c4cccc(c4)Cl
ZINC00538124	365.521	3.13	-1.18	-114.36	3	4	34	2	6	c1ccc2c(c1)C=Cc3ccccc3N2CCC[NH+]4CC[NH+](CC4)CCO
ZINC00538160	405.995	4.29	-1.81	-124.82	3	4	34	2	6	c1ccc2c(c1)N(c3cc(ccc3S2)Cl)CCC[NH+]4CC[NH+](CC4)CCO
ZINC00538180	462.564	5.62	2.07	-51.42	2	4	42	1	7	c1ccc2c(c1)[nH]c(=O)n2C3CC[NH+](CC3)CCCC(c4ccc(cc4)F)c5ccc(cc5)F
ZINC00538183	402.971	4.54	-2.39	-54.25	3	4	52	1	5	c1ccc2c(c1)N(c3cc(ccc3S2)Cl)CCC[NH+]4CCC(CC4)C(=O)N
ZINC00538186	411.591	4.85	-1.25	-45.74	2	4	46	1	7	CC(=O)c1ccc2c(c1)N(c3ccccc3S2)CCC[NH+]4CCC(CC4)CCO
ZINC00538196	353.426	1.34	-0.02	-111.85	3	7	76	2	2	C[NH+]1CC[NH+](CC1)CC(=O)N2c3ccccc3C(=O)Nc4c2nccc4
ZINC00538210	356.83	2.1	-2.69	-53.03	3	7	81	1	5	CC(C)(C(=O)NC(=O)NC[NH+]1CCOCC1)Oc2ccc(cc2)Cl
ZINC00538236	375.969	4.92	0.76	-125.13	2	3	13	2	4	C[NH+]1CC[NH+](CC1)CCCN2c3ccccc3Sc4c2cc(cc4)Cl
ZINC00538275	474.602	6.22	-2.44	-45.53	3	5	71	1	7	c1cc(ccc1c2c(c3ccc(cc3s2)O)C(=O)c4ccc(cc4)OCC[NH+]5CCCCC5)O
ZINC00538349	475.595	2.51	-4.29	-53.63	2	10	114	1	7	CCCc1c2c(c(=O)[nH]c(n2)c3cc(ccc3OCC)S(=O)(=O)N4CC[NH+](CC4)C)n(n1)C
ZINC00538362	392.406	1.63	-2.91	-90.08	4	7	107	0	3	C[C@@H]1CN(C[C@@H]([NH2+]1)C)c2c(c(c3c(c2F)n(cc(c3=O)C(=O)[O-])C4CC4)N)F
ZINC00538363	447.049	4.97	-2.62	-59.08	2	4	38	1	4	c1ccc2c(c1)N(c3cc(ccc3S2)Cl)CCC[NH+]4CCC5(CC4)NC(=O)CS5
ZINC00538386	387.569	3.75	2.11	-41.17	1	4	33	1	8	CCC(=O)N(c1ccccc1)C2(CC[NH+](CC2)CCc3cccs3)COC
ZINC00538438	420.853	3.09	2.24	-17.42	0	9	97	0	7	CC(C)(C(=O)OCCn1cnc2c1c(=O)n(c(=O)n2C)C)Oc3ccc(cc3)Cl
ZINC00538440	356.227	-0.36	-7.65	-16.88	3	6	103	0	6	CS(=O)(=O)c1ccc(cc1)[C@H]([C@@H](CO)NC(=O)C(Cl)Cl)O
ZINC00538442	401.645	5.06	0.59	-124.74	2	3	13	2	6	CCSc1ccc2c(c1)N(c3ccccc3S2)CCC[NH+]4CC[NH+](CC4)C
ZINC00538447	448.032	5	1.81	-135.19	2	5	40	2	8	CC(=O)OCC[NH+]1CC[NH+](CC1)CCCN2c3ccccc3Sc4c2cc(cc4)Cl
ZINC00538450	375.559	4.63	1.11	-53.82	1	3	44	0	6	Cc1ccsc1C(=CCC[NH+]2CCC[C@@H](C2)C(=O)[O-])c3c(ccs3)C
ZINC00538451	356.855	1.15	-2.86	-49.26	2	6	66	1	4	c1cc2c(cc1Cl)n(c(=O)s2)CC(=O)N3CC[NH+](CC3)CCO
ZINC00538465	398.527	3.76	0.18	-51.28	2	4	42	1	6	c1ccc2c(c1)[nH]c(=S)n2C3CC[NH+](CC3)CCCC(=O)c4ccc(cc4)F
ZINC00538505	410.431	4.49	2.89	-50.85	2	3	41	1	7	c1cc(cc(c1)C(F)(F)F)C2(CC[NH+](CC2)CCCC(=O)c3ccc(cc3)F)O
ZINC00538507	353.433	5.25	3.52	-43.24	1	2	9	1	5	C[NH+](C)CCCN1c2ccccc2Sc3c1cc(cc3)C(F)(F)F
ZINC00538509	389.472	2.25	1.15	-45.77	2	7	70	1	10	C[NH+](C)CCOc1ccc(cc1)CNC(=O)c2cc(c(c(c2)OC)OC)OC
ZINC00538512	392.519	-0.61	2.13	-31.95	1	4	46	1	5	c1ccc(cc1)C(c2ccccc2)(C(=O)OC3C[C@H]4CC[C@@H](C3)[N+]45CCCC5)O
ZINC00538538	354.815	2.46	-6.16	-12.96	4	6	109	0	3	Cc1cccc(c1NC(=O)c2cc(c(cc2O)Cl)S(=O)(=O)N)C
ZINC00538550	413.954	4.05	-3.94	-49.94	2	5	50	1	4	c1ccc2c(c1)c(ns2)N3CC[NH+](CC3)CCc4cc5c(cc4Cl)NC(=O)C5
ZINC00538563	353.33	2.99	2.41	-12.1	1	7	113	0	5	CC(=O)C[C@H](c1ccc(cc1)[N+](=O)[O-])c2c(c3ccccc3oc2=O)O
ZINC00538564	430.379	2.15	4.03	-16.85	2	6	107	0	6	C[C@](CS(=O)(=O)c1ccc(cc1)F)(C(=O)Nc2ccc(c(c2)C(F)(F)F)C#N)O
ZINC00538566	384.259	4.75	1.98	-9.36	0	5	64	0	6	CCOC(=O)C1[C@H](C(=C(N=C1C)C)C(=O)OC)c2cccc(c2Cl)Cl
ZINC00538569	360.366	3.9	2.17	-8.42	0	8	110	0	7	CCOC(=O)C1[C@H](C(=C(N=C1C)C)C(=O)OC)c2cccc(c2)[N+](=O)[O-]
ZINC00538577	353.33	2.99	2.38	-15.39	1	7	113	0	5	CC(=O)C[C@@H](c1ccc(cc1)[N+](=O)[O-])c2c(c3ccccc3oc2=O)O
ZINC00538578	384.259	4.75	1.58	-12.25	0	5	64	0	6	CCOC(=O)C1[C@@H](C(=C(N=C1C)C)C(=O)OC)c2cccc(c2Cl)Cl
ZINC00538580	360.366	3.9	2.36	-8.38	0	8	110	0	7	CCOC(=O)C1[C@@H](C(=C(N=C1C)C)C(=O)OC)c2cccc(c2)[N+](=O)[O-]
ZINC00587613	379.116	2.74	-6.13	-46.52	5	3	62	1	3	c1c(cc(c(c1C[NH2+]C2CCC(CC2)O)N)Br)Br
ZINC00597358	351.47	4.12	2.8	-46.27	1	4	35	1	4	CC[C@]12CCC[NH+]3[C@@H]1c4c(c5ccccc5n4C(=C2)C(=O)OCC)CC3
ZINC00598034	387.44	1.31	-4.79	-19.65	2	9	103	0	4	COc1cc2c(cc1OC)nc(nc2N)N3CCN(CC3)C(=O)[C@@H]4CCCO4
ZINC00598852	369.425	2.19	-4.05	-14.91	5	8	117	0	6	Cc1c(ccc2c1c(nc(n2)N)N)CNc3cc(c(c(c3)OC)OC)OC
ZINC00599734	369.368	2.88	-2.28	-16.2	1	5	67	0	6	Cc1c(ccnc1C[S@@](=O)c2[nH]c3ccccc3n2)OCC(F)(F)F
ZINC00601229	382.915	4.82	1.73	-38.55	1	4	39	1	3	C[NH+]1CCC[C@H](CC1)n2c(=O)c3ccccc3c(n2)Cc4ccc(cc4)Cl
ZINC00601242	451.483	2.08	-4.35	-18.93	2	10	112	0	4	COc1cc2c(cc1OC)nc(nc2N)N3CCN(CC3)C(=O)[C@H]4COc5ccccc5O4
ZINC00601249	373.457	2.65	-2.38	-14.93	2	8	93	0	5	CCCC(=O)N1CCCN(CC1)c2nc3cc(c(cc3c(n2)N)OC)OC
ZINC00601259	415.535	3.34	2.98	-42.49	1	6	60	1	7	CC(=O)O[C@H]1[C@H](Sc2ccccc2N(C1=O)CC[NH+](C)C)c3ccc(cc3)OC
ZINC00601270	421.33	4.43	-0.03	-49.37	2	3	41	1	6	c1cc(ccc1C(=O)CCC[NH+]2CCC(CC2)(c3ccc(cc3)Br)O)F
ZINC00601272	414.821	3.85	3.21	-50.54	0	7	97	-1	7	Cc1c(c2cc(ccc2n1C(=O)c3ccc(cc3)Cl)OC)CC(=O)OCC(=O)[O-]
ZINC00601274	459.589	5.71	1.32	-53.78	2	5	43	1	8	COc1ccc(cc1)CC[NH+]2CCC(CC2)Nc3nc4ccccc4n3Cc5ccc(cc5)F
ZINC00601281	417.534	1.14	2.76	-43.48	1	9	86	1	9	CCC(=O)N(c1ccccc1)C2(CC[NH+](CC2)CCn3c(=O)n(nn3)CC)COC
ZINC00601282	380.443	3.4	1.27	-55.58	2	5	59	1	6	c1ccc2c(c1)[nH]c(=O)n2C3=CC[NH+](CC3)CCCC(=O)c4ccc(cc4)F
ZINC00601298	355.48	1.71	-3.65	-46.7	2	6	76	1	7	CC[NH+]1CCC[C@@H]1CNC(=O)c2cc(ccc2OC)S(=O)(=O)CC
ZINC00601299	392.974	5.91	3.3	-128.45	2	2	8	2	5	Cc1cccc(c1)C[NH+]2CC[NH+](CC2)[C@H](c3ccccc3)c4ccc(cc4)Cl
ZINC00601301	421.422	1.95	-9.8	-20.12	4	7	118	0	4	c1ccc(cc1)C[C@@H]2Nc3cc(c(cc3S(=O)(=O)N2)S(=O)(=O)N)C(F)(F)F
ZINC00601309	428.534	4.39	-1.67	-49.78	2	7	74	1	6	CCOC(=O)Nc1ccc2c(c1)N(c3ccccc3S2)C(=O)CC[NH+]4CCOCC4
ZINC00601310	404.491	3.35	-0.51	-22.07	0	5	57	0	6	c1ccc(cc1)N2C(=O)C(C(=O)N2c3ccccc3)CC[S@](=O)c4ccccc4
ZINC00601312	379.891	1.98	-12.74	-18.99	4	7	118	0	3	c1c2c(cc(c1Cl)S(=O)(=O)N)S(=O)(=O)N[C@@H](N2)CC3CCCC3
ZINC00601314	354.47	-1.01	2.66	-34.16	1	4	46	1	6	CC[N+]1(CCC[C@@H](C1)OC(=O)C(c2ccccc2)(c3ccccc3)O)C
ZINC00601316	352.454	-1.16	2.2	-35.03	1	4	46	1	5	C[N+]12CCC(CC1)[C@@H](C2)OC(=O)C(c3ccccc3)(c4ccccc4)O
ZINC00601317	424.544	4.97	3.86	-60.01	1	4	68	0	7	c1ccc(cc1)C2(CC[NH+](CC2)CCC(C#N)(c3ccccc3)c4ccccc4)C(=O)[O-]
ZINC00606503	457.58	2.88	-7.62	-44.16	4	9	111	1	6	CC(C)Nc1ccc[nH+]c1N2CCN(CC2)C(=O)c3cc4cc(ccc4[nH]3)NS(=O)(=O)C
ZINC00607750	353.853	1.58	-12.31	-18.71	4	7	118	0	3	CC(C)C[C@@H]1Nc2cc(c(cc2S(=O)(=O)N1)S(=O)(=O)N)Cl
ZINC00607836	379.524	3.68	0.93	-49.11	1	4	33	1	6	CCN1C[C@@H](C(C1=O)(c2ccccc2)c3ccccc3)CC[NH+]4CCOCC4
ZINC00607900	402.902	2.41	-0.21	-50.25	2	6	63	1	6	C[NH+](Cc1c(cccc1Cl)NC(=O)c2ccccc2)CC(=O)N3CCOCC3
ZINC00607970	496.647	5.56	2.47	-48.57	2	6	68	1	12	CC(C)[C@@H]1c2ccc(cc2CC[C@]1(CC[NH+](C)CCCc3[nH]c4ccccc4n3)OC(=O)COC)F
ZINC00607971	416.135	5.72	1.15	-6.45	0	3	27	0	6	c1cc(c(cc1Cl)Cl)CO[C@H](Cn2ccnc2)c3ccc(cc3Cl)Cl
ZINC00608058	393.551	3.95	1.62	-33.43	1	4	33	1	6	C[C@H](C[NH+]1CCOCC1)C(c2ccccc2)(c3ccccc3)C(=O)N4CCCC4
ZINC00608059	356.227	-0.36	-7.67	-16.86	3	6	103	0	6	CS(=O)(=O)c1ccc(cc1)[C@@H]([C@H](CO)NC(=O)C(Cl)Cl)O
ZINC00608106	382.46	3.66	3.18	-14.94	0	6	61	0	6	CC[C@@H]1c2cc(c(cc2C(=NN=C1C)c3ccc(c(c3)OC)OC)OC)OC
ZINC00608117	388.484	4.3	4.7	-42.66	1	6	58	1	10	CC[C@@](COC(=O)c1cc(c(c(c1)OC)OC)OC)(c2ccccc2)[NH+](C)C
ZINC00608154	413.587	3.51	-1.29	-120.01	3	5	51	2	7	CC(=O)c1ccc2c(c1)N(c3ccccc3S2)CCC[NH+]4CC[NH+](CC4)CCO
ZINC00608172	356.877	5.29	-0.98	-40.41	3	4	49	1	6	CC[NH+](CC)Cc1cc(ccc1O)Nc2ccnc3c2ccc(c3)Cl
ZINC00608179	353.486	3.53	1.25	-40.99	3	4	56	1	7	CCOC(=O)C1(CC[NH+](CC1)CCc2ccc(cc2)N)c3ccccc3
ZINC00608185	366.844	4.96	0.87	-4.86	1	3	54	0	2	c1ccc2c(c1)C(=O)C(=C(C2=O)O)C3CCC(CC3)c4ccc(cc4)Cl
ZINC00608191	386.476	1.9	-0.87	-48.6	2	8	86	1	8	CC[NH+](CCn1c(nc2c1c(=O)n(c(=O)n2C)C)Cc3ccccc3)CCO
ZINC00608205	424.088	5.7	-0.65	-7.65	1	3	50	0	3	CCc1c(c2ccccc2o1)C(=O)c3cc(c(c(c3)Br)O)Br
ZINC00608220	377.144	4.6	-1.31	-37.86	3	2	30	1	3	C[NH+](Cc1cc(cc(c1N)Br)Br)C2CCCCC2
ZINC00608229	411.615	5.21	1.57	-120.59	2	4	30	2	7	CCCC(=O)c1ccc2c(c1)N(c3ccccc3S2)CCC[NH+]4CC[NH+](CC4)C
ZINC00608240	427.614	4.01	-1.16	-119.98	3	5	51	2	8	CCC(=O)c1ccc2c(c1)N(c3ccccc3S2)CCC[NH+]4CC[NH+](CC4)CCO
ZINC00608261	374.892	3.57	-1.38	-44.88	4	5	68	1	5	COc1cc(c(cc1C(=O)NC2CC[NH+](CC2)Cc3ccccc3)Cl)N
ZINC00608288	364.441	4.72	5.38	-13	0	4	52	0	6	CC(=O)Oc1ccc(cc1)C(=C2CCCCC2)c3ccc(cc3)OC(=O)C
ZINC00608359	395.499	5.02	1.75	-11.54	0	5	49	0	10	CCOc1ccc(cc1OCC)Cc2c3cc(c(cc3ccn2)OCC)OCC
ZINC00608382	392.475	4.84	3.68	-47.51	1	5	60	1	6	Cc1c(=O)c2cccc(c2oc1c3ccccc3)C(=O)OCC[NH+]4CCCCC4
ZINC00621890	415.535	3.34	2.74	-42.38	1	6	60	1	7	CC(=O)O[C@@H]1[C@H](Sc2ccccc2N(C1=O)CC[NH+](C)C)c3ccc(cc3)OC
ZINC00621892	415.535	3.34	2.73	-43.16	1	6	60	1	7	CC(=O)O[C@H]1[C@@H](Sc2ccccc2N(C1=O)CC[NH+](C)C)c3ccc(cc3)OC
ZINC00621893	415.535	3.34	2.95	-41.06	1	6	60	1	7	CC(=O)O[C@@H]1[C@@H](Sc2ccccc2N(C1=O)CC[NH+](C)C)c3ccc(cc3)OC
ZINC00622120	352.77	1.57	1.68	-12.86	0	6	71	0	3	C[C@H]1CC(=O)C=C([C@]12C(=O)c3c(cc(c(c3O2)Cl)OC)OC)OC
ZINC00622123	352.77	1.57	1.35	-12.76	0	6	71	0	3	C[C@@H]1CC(=O)C=C([C@]12C(=O)c3c(cc(c(c3O2)Cl)OC)OC)OC
ZINC00622126	352.77	1.57	1.68	-12.84	0	6	71	0	3	C[C@@H]1CC(=O)C=C([C@@]12C(=O)c3c(cc(c(c3O2)Cl)OC)OC)OC
ZINC00895030	116.072	-0.65	1.72	-101.71	0	4	80	-2	3	C(CC(=O)[O-])C(=O)[O-]
ZINC00895032	132.095	-3.52	-2.73	-59	3	5	107	-1	3	C([C@@H](C(=O)[O-])[NH3+])C(=O)[O-]
ZINC00895042	121.161	-2.71	-3.15	-36.35	3	3	67	0	2	C([C@@H](C(=O)[O-])[NH3+])S
ZINC00895048	92.094	-1.6	-6.77	-8.7	3	3	60	0	2	C(C(CO)O)O
ZINC00895081	189.099	-1.98	-1.81	-216.78	1	7	140	-3	5	C(C(=O)[O-])C(CC(=O)[O-])(C(=O)[O-])O
ZINC00895124	146.122	-3.25	-2.59	-80.31	3	5	107	-1	4	C(CC(=O)[O-])[C@H](C(=O)[O-])[NH3+]
ZINC00895199	197.19	-2.2	-5.39	-43.52	5	5	108	0	3	c1cc(c(cc1C[C@@H](C(=O)[O-])[NH3+])O)O
ZINC00895218	132.095	-3.52	-2.71	-58.53	3	5	107	-1	3	C([C@H](C(=O)[O-])[NH3+])C(=O)[O-]
ZINC00895296	148.07	-2.49	-4.02	-101.9	2	6	120	-2	3	[C@H]([C@@H](C(=O)[O-])O)(C(=O)[O-])O
ZINC00895297	148.07	-2.49	-3.62	-100.82	2	6	120	-2	3	[C@@H]([C@@H](C(=O)[O-])O)(C(=O)[O-])O
ZINC00895301	148.07	-2.49	-4.02	-101.92	2	6	120	-2	3	[C@@H]([C@H](C(=O)[O-])O)(C(=O)[O-])O
ZINC00895347	121.161	-2.71	-3.2	-36.73	3	3	67	0	2	C([C@H](C(=O)[O-])[NH3+])S
ZINC00895412	88.106	0.76	3.09	-5.29	0	2	26	0	2	CCOC(=O)C
ZINC00896168	180.156	-2.64	-12.2	-8.95	5	6	110	0	1	C([C@H]1[C@H]([C@@H]([C@@H]([C@H](O1)O)O)O)O)O
ZINC00896169	180.156	-2.64	-11.46	-8.8	5	6	110	0	1	C([C@H]1[C@H]([C@@H]([C@@H]([C@@H](O1)O)O)O)O)O
ZINC00896179	180.156	-2.78	-10.77	-8.17	5	6	110	0	1	C1[C@@H]([C@@H]([C@@H]([C@@](O1)(CO)O)O)O)O
ZINC00896409	150.198	-1.55	-5.54	-27.78	4	4	65	1	6	C(CO)[NH+](CCO)CCO
ZINC00896437	277.269	0.5	-1.32	-25.98	1	9	118	0	3	Cn1cnc(c1Sc2c3c(nc[nH]3)ncn2)[N+](=O)[O-]
ZINC00896449	405.515	2.2	3.05	-48.46	1	7	69	1	7	CCN(CC)C(=O)[C@@H]1C[NH+]2CCc3cc(c(cc3[C@@H]2C[C@@H]1OC(=O)C)OC)OC
ZINC00896452	462.566	6.26	2.37	-48.02	3	6	89	1	10	Cc1ccc(cc1)C(=O)Oc2ccc(cc2OC(=O)c3ccc(cc3)C)[C@@H](C[NH2+]C(C)(C)C)O
ZINC00896455	320.254	3.44	1.19	-41.4	1	2	17	1	5	C[NH+](C)CC[C@H](c1ccc(cc1)Br)c2ccccn2
ZINC00896463	293.387	1.96	-3.76	-45.76	4	5	75	1	6	CC(C)(C)[NH2+]C[C@@H](COc1cccc2c1CCC(=O)N2)O
ZINC00896468	273.741	1.44	-3.78	-13.33	0	4	54	0	1	CN1[C@H](S(=O)(=O)CCC1=O)c2ccc(cc2)Cl
ZINC00896472	344.906	4.67	1.75	-35.46	1	2	13	1	6	C[C@@](c1ccccc1)(c2ccc(cc2)Cl)OCC[C@@H]3CCC[NH+]3C
ZINC00896484	230.098	1.92	5.66	-7.16	2	3	36	0	1	c1cc(c(c(c1)Cl)N=C2NCCN2)Cl
ZINC00896512	451.483	2.08	-4.31	-18.28	2	10	112	0	4	COc1cc2c(cc1OC)nc(nc2N)N3CCN(CC3)C(=O)[C@@H]4COc5ccccc5O4
ZINC00896523	296.387	2.06	-1.01	-44.4	3	5	72	1	10	CC(C)[NH2+]C[C@@H](COc1ccc(cc1)CCC(=O)OC)O
ZINC00896543	415.354	4.25	2.18	-50.33	3	5	64	1	9	c1cc(c(cc1OCC(F)(F)F)C(=O)NC[C@H]2CCCC[NH2+]2)OCC(F)(F)F
ZINC00896546	129.094	-0.43	-1.97	-14.18	3	4	72	0	0	c1c(c(nc(=O)[nH]1)N)F
ZINC00896569	297.745	-0.06	-13.51	-19.7	4	7	118	0	1	c1c2c(cc(c1Cl)S(=O)(=O)N)S(=O)(=O)NCN2
ZINC00896583	371.393	3.77	2.17	-7.85	0	8	104	0	6	CC1=NC(=C([C@@H](C1C(=O)OC)c2cccc3c2non3)C(=O)OC(C)C)C
ZINC00896591	229.261	-1.09	-7.71	-17.55	3	6	90	0	2	c1cn(c(=O)nc1N)[C@@H]2CS[C@H](O2)CO
ZINC00896595	321.163	2.47	-6.06	-11.73	2	4	61	0	1	c1ccc(c(c1)C2=N[C@@H](C(=O)Nc3c2cc(cc3)Cl)O)Cl
ZINC00896621	285.754	2.52	-3.44	-30.32	2	3	37	1	1	c1ccc2c(c1)C3=[NH+]CCN3[C@@]2(c4ccc(cc4)Cl)O
ZINC00896634	300.745	2.08	-4.51	-8.84	1	4	52	0	1	CN1c2ccc(cc2C(=N[C@@H](C1=O)O)c3ccccc3)Cl
ZINC00896648	218.256	1.71	4.66	-7.58	1	4	49	0	2	CC[C@@]1(C(=O)N(C(=O)N1)C)c2ccccc2
ZINC00896650	387.594	4.09	-1.37	-62.57	1	3	26	1	4	C[NH+]1CCCC[C@H]1CCN2c3ccccc3Sc4c2cc(cc4)[S@](=O)C
ZINC00896658	131.183	-1.13	-3	-93.25	7	5	92	2	3	CN(C)C(=[NH2+])NC(=[NH2+])N
ZINC00896663	134.202	1.43	3.93	-43.41	3	1	28	1	1	c1ccc(cc1)[C@H]2C[C@@H]2[NH3+]
ZINC00896666	134.202	1.43	4.09	-38.96	3	1	28	1	1	c1ccc(cc1)[C@@H]2C[C@@H]2[NH3+]
ZINC00896681	299.463	4.85	2.07	-42.56	1	2	9	1	4	C[C@H](CN1c2ccccc2Sc3c1cccc3)C[NH+](C)C
ZINC00896683	297.447	4.61	0.77	-34.14	1	2	9	1	2	C[NH+]1CC[C@H](C1)CN2c3ccccc3Sc4c2cccc4
ZINC00896695	122.144	-2.12	-9.21	-35.97	6	4	88	1	3	C(C(CO)(CO)[NH3+])O
ZINC00896698	278.416	3.81	0.5	-33.62	2	3	33	1	5	C[NH+](C)C[C@@H](c1ccc(cc1)OC)C2(CCCCC2)O
ZINC00896701	114.173	-0.02	3.82	-17.59	1	2	21	0	0	Cn1cc[nH]c1=S
ZINC00896703	203.241	1.34	1.55	-8.34	0	3	37	0	1	C[C@]1(CC(=O)N(C1=O)C)c2ccccc2
ZINC00896709	234.319	2.28	0.85	-37.55	2	3	42	1	4	COC(=O)[C@@H](c1ccccc1)[C@H]2CCCC[NH2+]2
ZINC00896711	234.319	2.28	0.94	-34.31	2	3	42	1	4	COC(=O)[C@H](c1ccccc1)[C@H]2CCCC[NH2+]2
ZINC00896717	575.687	5.69	-2.79	-19.6	2	9	115	0	9	Cc1ccccc1S(=O)(=O)NC(=O)c2ccc(c(c2)OC)Cc3cn(c4c3cc(cc4)NC(=O)OC5CCCC5)C
ZINC00896731	236.296	2.46	-3.7	-10.6	3	4	66	0	2	C[C@H](c1cc2ccccc2s1)N(C(=O)N)O
ZINC00896740	416.135	5.72	1.14	-6.46	0	3	27	0	6	c1cc(c(cc1Cl)Cl)CO[C@@H](Cn2ccnc2)c3ccc(cc3Cl)Cl
ZINC00896747	277.388	2.16	0	-35.9	2	4	46	1	3	CCc1c([nH]c2c1C(=O)[C@@H](CC2)C[NH+]3CCOCC3)C
ZINC00896773	480.541	4.95	3.21	-49.99	1	9	115	1	11	CC1=NC(=C([C@@H](C1C(=O)OC)c2cccc(c2)[N+](=O)[O-])C(=O)OCC[NH+](C)Cc3ccccc3)C
ZINC00896800	238.159	-0.05	0.5	-30.15	1	9	121	0	3	c1cc(oc1/C=N/N2CC(=O)NC2=O)[N+](=O)[O-]
ZINC00896819	273.378	0.82	-6.55	-48.55	4	5	83	1	6	CC(C)[NH2+]C[C@@H](c1ccc(cc1)NS(=O)(=O)C)O
ZINC00896836	280.348	2.62	-3.47	-49.15	4	6	94	1	5	CC(C)[NH2+]C[C@@H]1CCc2cc(c(cc2N1)[N+](=O)[O-])CO
ZINC00896838	289.744	0.93	-8.89	-16.81	4	6	101	0	2	CC[C@H]1Nc2cc(c(cc2C(=O)N1)S(=O)(=O)N)Cl
ZINC00896849	341.5	4.82	2.21	-33.35	1	3	26	1	5	CCC(=O)c1ccc2c(c1)N(c3ccccc3S2)C[C@@H](C)[NH+](C)C
ZINC00896868	178.255	1.85	-1.4	-40.47	2	2	25	1	1	C[C@H]1[C@H](OCC[NH2+]1)c2ccccc2
ZINC00896870	178.255	1.85	-1.3	-39.39	2	2	25	1	1	C[C@H]1[C@@H](OCC[NH2+]1)c2ccccc2
ZINC00896873	178.255	1.85	-1.44	-40.35	2	2	25	1	1	C[C@@H]1[C@@H](OCC[NH2+]1)c2ccccc2
ZINC00896875	304.841	4.36	2.16	-38.36	1	2	13	1	8	C[C@@H](COc1ccccc1)[NH+](CCCl)Cc2ccccc2
ZINC00896887	189.214	1.18	1.18	-8.51	0	3	37	0	1	CN1C(=O)C[C@H](C1=O)c2ccccc2
ZINC00896918	305.164	0.54	-11.39	-13.66	4	6	120	0	2	c1c(cc(c(c1S(=O)(=O)N)Cl)Cl)S(=O)(=O)N
ZINC00896924	295.729	0.02	-10.94	-18.36	3	7	118	0	1	c1c2c(cc(c1Cl)S(=O)(=O)N)S(=O)(=O)NC=N2
ZINC00896998	277.432	3.13	2.29	-33.63	2	3	33	1	7	CCC[NH+](CC)[C@H](CC)C(=O)Nc1c(cccc1C)C
ZINC00897007	226.296	1.33	-4.43	-42.71	4	4	66	1	6	CC(C)[NH2+]C[C@@H](COc1ccc(cc1)O)O
ZINC00897074	285.363	4.88	2.3	-49.06	0	3	49	-1	5	CC[C@H](c1ccc2cc(ccc2c1)OC)C(C)(C)C(=O)[O-]
ZINC00897110	130.078	-0.59	-1.24	-13.71	2	4	66	0	0	c1c(c(=O)[nH]c(=O)[nH]1)F
ZINC00897120	292.443	3.65	-1.67	-38.38	3	3	46	1	7	CC(C)(C)[NH2+]C[C@H](COc1ccccc1C2CCCC2)O
ZINC00897147	180.156	-2.64	-11.44	-9.96	5	6	110	0	1	C([C@H]1[C@@H]([C@@H]([C@@H]([C@@H](O1)O)O)O)O)O
ZINC00897167	388.42	4.15	2.31	-8.19	0	8	111	0	8	CC1=NC(=C([C@@H](C1C(=O)OC)c2ccccc2[N+](=O)[O-])C(=O)OCC(C)C)C
ZINC00897222	421.422	1.95	-10.26	-18.74	4	7	118	0	4	c1ccc(cc1)C[C@H]2Nc3cc(c(cc3S(=O)(=O)N2)S(=O)(=O)N)C(F)(F)F
ZINC00897225	331.297	0.16	-11.14	-19.94	4	7	118	0	2	c1c(c(cc2c1NCNS2(=O)=O)S(=O)(=O)N)C(F)(F)F
ZINC00897227	236.278	-0.15	-4.61	-12.89	2	7	107	0	1	CC(=O)/N=c/1\n(nc(s1)S(=O)(=O)N)C
ZINC00897229	360.244	0.78	-11.76	-17.61	3	7	109	0	2	CN1[C@H](Nc2cc(c(cc2S1(=O)=O)S(=O)(=O)N)Cl)CCl
ZINC00897232	360.244	0.78	-11.75	-17.39	3	7	109	0	2	CN1[C@@H](Nc2cc(c(cc2S1(=O)=O)S(=O)(=O)N)Cl)CCl
ZINC00897234	380.662	1.11	-13.52	-17.94	4	7	118	0	2	c1c2c(cc(c1Cl)S(=O)(=O)N)S(=O)(=O)N[C@H](N2)C(Cl)Cl
ZINC00897236	380.662	1.11	-13.53	-17.69	4	7	118	0	2	c1c2c(cc(c1Cl)S(=O)(=O)N)S(=O)(=O)N[C@@H](N2)C(Cl)Cl
ZINC00897240	382.915	4.82	1.66	-39.44	1	4	39	1	3	C[NH+]1CCC[C@@H](CC1)n2c(=O)c3ccccc3c(n2)Cc4ccc(cc4)Cl
ZINC00897244	232.237	-2.38	-6.29	-53.83	0	6	94	-1	1	CC1([C@@H](N2[C@H](S1(=O)=O)CC2=O)C(=O)[O-])C
ZINC00897245	299.288	-3.22	-5.51	-51.68	0	9	125	-1	3	C[C@]1([C@H](N2[C@@H](S1(=O)=O)CC2=O)C(=O)[O-])Cn3ccnn3
ZINC00897247	299.288	-3.22	-5.94	-51.72	0	9	125	-1	3	C[C@]1([C@H](N2[C@H](S1(=O)=O)CC2=O)C(=O)[O-])Cn3ccnn3
ZINC00897253	337.419	3.26	2.28	-68.17	1	4	53	0	5	C[NH+](C)CC/C=C/1\c2ccccc2COc3c1cc(cc3)CC(=O)[O-]
ZINC00897256	345.419	2.05	-4.19	-43.27	5	6	95	1	8	C[C@@H](Cc1ccc(cc1)OC)[NH2+]C[C@@H](c2ccc(c(c2)NC=O)O)O
ZINC00897258	345.419	2.05	-4.25	-43.05	5	6	95	1	8	C[C@H](Cc1ccc(cc1)OC)[NH2+]C[C@H](c2ccc(c(c2)NC=O)O)O
ZINC00897263	317.497	-0.43	0.1	-31.8	1	3	23	1	4	C[N+]1(CCN(CC1)C[C@](c2ccccc2)(C3CCCCC3)O)C
ZINC00897281	212.249	1.49	-2.07	-4.97	2	5	75	0	3	CC[C@H](C)C1(C(=O)NC(=O)NC1=O)CC
ZINC00897283	144.601	1.56	0.93	-4.22	1	1	20	0	2	CC[C@@](/C=C/Cl)(C#C)O
ZINC00897291	204.229	1.13	-1.07	-7.92	1	4	49	0	2	CCN1C(=O)[C@@H](NC1=O)c2ccccc2
ZINC00897306	176.175	0.38	-1.6	-11.96	2	4	65	0	1	c1ccc(cc1)[C@@H]2C(=O)N=C(O2)N
ZINC00897308	192.282	2.1	1	-34.91	1	2	14	1	1	C[C@H]1[C@@H](OCC[NH+]1C)c2ccccc2
ZINC00897317	245.662	1.51	-0.73	-9.89	3	5	82	0	6	c1cc(ccc1OC[C@H](COC(=O)N)O)Cl
ZINC00897322	221.256	2.3	-1.71	-14.78	1	4	48	0	3	Cc1cc(cc(c1)OC[C@@H]2CNC(=O)O2)C
ZINC00897355	246.374	3.17	-2.84	-43.31	4	2	47	1	0	C[C@@]12CCCCC[C@@H]([C@@H]1[NH3+])Cc3c2cc(cc3)O
ZINC00897408	430.379	2.15	4.03	-17.05	2	6	107	0	6	C[C@@](CS(=O)(=O)c1ccc(cc1)F)(C(=O)Nc2ccc(c(c2)C(F)(F)F)C#N)O
ZINC00901016	355.41	2.15	0.42	-59.96	0	3	57	-1	4	CC\1=C(c2cc(ccc2/C1=C/c3ccc(cc3)[S@@](=O)C)F)CC(=O)[O-]
ZINC00967473	133.172	-1.75	1.3	-36.86	2	3	56	0	1	C1[C@H]([NH2+]CS1)C(=O)[O-]
ZINC00967474	133.172	-1.75	-2.19	-37.57	2	3	56	0	1	C1[C@@H]([NH2+]CS1)C(=O)[O-]
ZINC00967511	156.269	3.33	-0.54	-2	1	1	20	0	1	C[C@H]1CC[C@@H]([C@H](C1)O)C(C)C
ZINC00967515	156.269	3.33	-0.3	-1.64	1	1	20	0	1	C[C@H]1CC[C@@H]([C@@H](C1)O)C(C)C
ZINC00967922	355.48	1.71	-3.18	-45.96	2	6	76	1	7	CC[NH+]1CCC[C@H]1CNC(=O)c2cc(ccc2OC)S(=O)(=O)CC
ZINC00967932	318.525	1.07	2.1	-32.42	1	2	20	1	8	CC[N+](CC)(CC)CC[C@@](c1ccccc1)(C2CCCCC2)O
ZINC00967933	318.525	1.07	2.29	-30.8	1	2	20	1	8	CC[N+](CC)(CC)CC[C@](c1ccccc1)(C2CCCCC2)O
ZINC00967938	251.35	2.28	3.63	-37.97	1	4	33	1	5	CCN(C)C(=O)Oc1cccc(c1)[C@@H](C)[NH+](C)C
ZINC00968256	152.261	2.65	-2.46	-41.39	3	1	27	1	0	C1C2CC3CC1CC(C2)(C3)[NH3+]
ZINC00968257	278.419	4.19	2.89	-37.64	1	1	4	1	3	C[NH+](C)CCC=C1c2ccccc2CCc3c1cccc3
ZINC00968258	282.448	0.24	4.84	-32.92	0	3	26	1	7	CCCC(CCC)C(=O)OC1C[C@H]2CC[C@@H](C1)[N+]2(C)C
ZINC00968262	276.376	3.55	1.35	-5.11	1	3	46	0	4	C[C@H]1C[C@@H](CC(C1)(C)C)OC(=O)[C@@H](c2ccccc2)O
ZINC00968264	288.414	5.07	2.28	-37.68	1	1	4	1	0	C[NH+]1CCC(=C2c3ccccc3C=Cc4c2cccc4)CC1
ZINC00968266	310.461	3.78	0.23	-37.72	2	2	24	1	6	c1ccc(cc1)C(CCC[NH+]2CCCCC2)(c3ccccc3)O
ZINC00968273	302.482	4.83	0.09	-37.42	2	2	24	1	5	c1ccc(cc1)[C@@](CC[NH+]2CCCCC2)(C3CCCCC3)O
ZINC00968274	302.482	4.83	-0.08	-34.95	2	2	24	1	5	c1ccc(cc1)[C@](CC[NH+]2CCCCC2)(C3CCCCC3)O
ZINC00968275	295.45	4.64	3.46	-35.38	1	2	7	1	4	C[C@@H](CN1c2ccccc2CCc3c1cccc3)C[NH+](C)C
ZINC00968276	441.549	5.03	-2.12	-13	2	6	84	0	5	Cc1c(c2c(c(c1O)C)CC[C@](O2)(C)COc3ccc(cc3)C[C@H]4C(=O)NC(=O)S4)C
ZINC00968277	441.549	5.03	-2.21	-12.84	2	6	84	0	5	Cc1c(c2c(c(c1O)C)CC[C@@](O2)(C)COc3ccc(cc3)C[C@H]4C(=O)NC(=O)S4)C
ZINC00968278	441.549	5.03	-2.16	-12.29	2	6	84	0	5	Cc1c(c2c(c(c1O)C)CC[C@](O2)(C)COc3ccc(cc3)C[C@@H]4C(=O)NC(=O)S4)C
ZINC00968279	441.549	5.03	-2.16	-12.34	2	6	84	0	5	Cc1c(c2c(c(c1O)C)CC[C@@](O2)(C)COc3ccc(cc3)C[C@@H]4C(=O)NC(=O)S4)C
ZINC00968285	188.294	2.64	3.81	-34.84	1	1	4	1	4	C[C@H](Cc1ccccc1)[NH+](C)CC#C
ZINC00968295	226.276	1.34	-2.05	-8.7	2	5	79	0	4	CCC[C@@H](C)[C@]1(C(=O)NC(=NC1=O)O)CC
ZINC00968296	226.276	1.34	-2.07	-8.63	2	5	79	0	4	CCC[C@H](C)[C@]1(C(=O)NC(=NC1=O)O)CC
ZINC00968297	226.276	1.34	-2.1	-8.63	2	5	79	0	4	CCC[C@@H](C)[C@@]1(C(=O)NC(=NC1=O)O)CC
ZINC00968298	226.276	1.34	-2.05	-8.68	2	5	79	0	4	CCC[C@H](C)[C@@]1(C(=O)NC(=NC1=O)O)CC
ZINC00968303	178.275	3.7	1.08	-3.08	1	1	20	0	2	CC(C)c1cccc(c1O)C(C)C
ZINC00968305	240.37	3.88	11.21	-36.59	1	1	4	1	5	C[C@@H](Cc1ccccc1)[NH+](C)Cc2ccccc2
ZINC00968306	240.37	3.88	11.16	-33.06	1	1	4	1	5	C[C@H](Cc1ccccc1)[NH+](C)Cc2ccccc2
ZINC00968311	244.402	4.82	10.57	-26.82	1	1	4	1	2	c1ccc(cc1)C2(CCCCC2)[NH+]3CCCCC3
ZINC00968328	358.443	2.35	-1.57	-34.59	2	6	72	1	7	CN(CCOc1ccc(cc1)C[C@H]2C(=O)NC(=O)S2)c3cccc[nH+]3
ZINC00968330	358.443	2.35	-1.53	-34.24	2	6	72	1	7	CN(CCOc1ccc(cc1)C[C@@H]2C(=O)NC(=O)S2)c3cccc[nH+]3
ZINC00968335	326.504	5.51	1.98	-32.66	2	2	24	1	7	Cc1ccc(c(c1)[C@@H](CC[NH+](C(C)C)C(C)C)c2ccccc2)O
ZINC00968336	326.504	5.51	1.99	-35.05	2	2	24	1	7	Cc1ccc(c(c1)[C@H](CC[NH+](C(C)C)C(C)C)c2ccccc2)O
ZINC00968337	291.418	3.47	1.61	-35.9	1	2	17	1	0	C[NH+]1CCC(=C2c3ccccc3CCc4c2nccc4)CC1
ZINC00968338	262.376	3.65	2.06	-37.94	1	1	4	1	1	C[NH+]1CCC2=C(C1)[C@H](c3c2cccc3)c4ccccc4
ZINC00968340	262.376	3.65	2.06	-37.41	1	1	4	1	1	C[NH+]1CCC2=C(C1)[C@@H](c3c2cccc3)c4ccccc4
ZINC00968360	308.445	4.27	2.29	-33.12	1	2	13	1	4	C[NH+]1[C@@H]2CC[C@H]1CC(C2)OC(c3ccccc3)c4ccccc4
ZINC00970363	267.245	-0.85	-11.45	-14.13	5	9	139	0	2	c1nc(c2c(n1)n(cn2)[C@H]3[C@H]([C@@H]([C@H](O3)CO)O)O)N
ZINC01036041	402.487	2.3	-0.6	-13.39	2	6	101	0	4	CC(=O)OCC(=O)[C@@]1(CC[C@H]2[C@@]1(C[C@@H]([C@@H]3[C@H]2CCC4=CC(=O)C=C[C@@]34C)O)C)O
ZINC01039227	345.424	2.41	-3.51	-13.21	1	6	77	0	5	Cc1cnc(c(c1OC)C)C[S@@](=O)c2[nH]c3ccc(cc3n2)OC
ZINC01041156	274.404	3	7.58	-5.96	1	2	37	0	0	C[C@@]12CC[C@H]3[C@H]([C@@H]1CC[C@@H]2O)CCC4=CC(=O)CC[C@@H]34
ZINC01041177	310.437	4.2	0.99	-5.42	1	2	29	0	1	C[C@@]12CC[C@H]3c4ccc(cc4CC[C@H]3[C@@H]1CC[C@]2(C#C)O)OC
ZINC01078622	244.207	-2.34	-12	-16.91	5	9	143	0	2	c1nc(nc(=O)n1[C@H]2[C@@H]([C@@H]([C@@H](O2)CO)O)O)N
ZINC01081316	338.471	3.73	0.12	-44.65	2	3	41	1	6	C[NH+]1[C@H](CCC[C@@H]1CC(=O)c2ccccc2)C[C@H](c3ccccc3)O
ZINC01081577	340.447	1.9	-3.7	-43.19	4	5	69	1	4	CC[C@H](CO)NC(=O)[C@@H]1C[NH+]([C@@H]2Cc3c[nH]c4c3c(ccc4)C2=C1)C
ZINC01081579	351.47	4.12	2.44	-48.49	1	4	35	1	4	CC[C@@]12CCC[NH+]3[C@@H]1c4c(c5ccccc5n4C(=C2)C(=O)OCC)CC3
ZINC01087483	262.373	3.31	3.18	-40.68	1	3	30	1	4	CCC(=O)O[C@@]1(CC[NH+](C[C@@H]1C)C)c2ccccc2
ZINC01238583	98.145	1.15	1.44	-3.1	1	1	20	0	1	CC[C@@](C)(C#C)O
ZINC01238584	98.145	1.15	1.4	-3.16	1	1	20	0	1	CC[C@](C)(C#C)O
ZINC01271085	392.406	1.63	-2.18	-87.85	4	7	107	0	3	C[C@@H]1CN(C[C@H]([NH2+]1)C)c2c(c(c3c(c2F)n(cc(c3=O)C(=O)[O-])C4CC4)N)F
ZINC01271086	392.406	1.63	-2.54	-92.05	4	7	107	0	3	C[C@H]1CN(C[C@@H]([NH2+]1)C)c2c(c(c3c(c2F)n(cc(c3=O)C(=O)[O-])C4CC4)N)F
ZINC01271441	387.44	1.31	-4.85	-18.93	2	9	103	0	4	COc1cc2c(cc1OC)nc(nc2N)N3CCN(CC3)C(=O)[C@H]4CCCO4
ZINC01280092	258.385	3.4	-0.39	-41.07	2	2	24	1	0	C[NH+]1CC[C@@]23CCCC[C@@H]2[C@@H]1Cc4c3cc(cc4)O
ZINC01319234	325.432	3.06	-1.17	-42.39	2	4	46	1	4	COc1ccc2c(c1)c(ccn2)[C@H]([C@H]3C[C@@H]4CC[NH+]3C[C@@H]4C=C)O
ZINC01319956	286.351	1.42	-0.89	-59.45	2	4	50	1	0	C[NH+]1CC[C@@]23c4c5ccc(c4O[C@@H]2C(=O)CC[C@@H]3[C@@H]1C5)O
ZINC01420561	323.504	4.88	2.29	-38.46	1	2	7	1	8	CC[NH+](CC)CCCN(c1ccccc1)C2Cc3ccccc3C2
ZINC01481747	294.462	4.67	3.32	-36.42	1	1	4	1	4	C[C@@H](CC1c2ccccc2CCc3c1cccc3)C[NH+](C)C
ZINC01481771	188.294	2.64	3.8	-34.85	1	1	4	1	4	C[C@@H](Cc1ccccc1)[NH+](C)CC#C
ZINC01481789	293.434	3.36	2.25	-39.94	1	2	17	1	5	C[C@H](c1ccccn1)C2=C(Cc3c2cccc3)CC[NH+](C)C
ZINC01481868	168.304	2.97	1.29	-32.44	2	1	17	1	1	CC1([C@H]2CC[C@H](C2)[C@@]1(C)[NH2+]C)C
ZINC01481906	306.473	1	4.43	-29.06	0	1	0	1	4	CC[N+]1(CCC(=C(c2ccccc2)c3ccccc3)[C@H]1C)CC
ZINC01481914	270.289	-0.71	-2.39	-155.7	4	8	101	2	3	C[C@@H](C[NH+]1CC(=O)NC(=O)C1)[NH+]2CC(=O)NC(=O)C2
ZINC01481983	250.365	3.46	0.67	-43.9	2	1	16	1	2	C[NH2+]CC12CCC(c3c1cccc3)c4c2cccc4
ZINC01481987	316.485	4.17	0.59	-7.04	1	2	37	0	0	C[C@H]1CC2=CC(=O)CC[C@]2([C@@H]3[C@@H]1[C@@H]4CC[C@@]([C@@]4(CC3)C)(C)O)C
ZINC01481994	316.485	4.17	0.65	-7.37	1	2	37	0	0	C[C@@H]1CC2=CC(=O)CC[C@]2([C@@H]3[C@@H]1[C@@H]4CC[C@@]([C@@]4(CC3)C)(C)O)C
ZINC01482002	309.529	0.8	-2.69	-9.04	3	6	88	0	3	C([C@H]([C@H]1[C@H]([C@@H]2[C@H](O1)O[C@H](O2)C(Cl)(Cl)Cl)O)O)O
ZINC01482008	370.54	5.76	3.46	-124.02	2	2	8	2	6	c1ccc(cc1)/C=C/C[NH+]2CC[NH+](CC2)C(c3ccccc3)c4ccccc4
ZINC01482035	295.45	4.57	3.2	-37.84	1	2	7	1	4	CC1(c2ccccc2N(c3c1cccc3)CCC[NH+](C)C)C
ZINC01482039	278.419	0.16	4.26	-33.79	0	1	0	1	2	C[N+]1(CCC(=C(c2ccccc2)c3ccccc3)CC1)C
ZINC01482051	312.453	3.3	2.84	-9.36	0	2	34	0	1	CC(=O)[C@@H]1CC[C@@H]2[C@@]1(CC[C@@H]3[C@H]2C=CC4=CC(=O)CC[C@@]34C)C
ZINC01482077	527.643	3.65	-5.05	-20.15	2	9	121	0	7	CC1(c2ccc(cc2C(=O)N(C1=O)CCc3ccc(cc3)S(=O)(=O)NC(=O)NC4CCCCC4)OC)C
ZINC01482113	146.122	-3.25	-2.62	-80.16	3	5	107	-1	4	C(CC(=O)[O-])[C@@H](C(=O)[O-])[NH3+]
ZINC01482162	293.434	3.36	2.2	-38.96	1	2	17	1	5	C[C@@H](c1ccccn1)C2=C(Cc3c2cccc3)CC[NH+](C)C
ZINC01482164	156.269	3.33	-0.53	-2	1	1	20	0	1	C[C@@H]1CC[C@H]([C@@H](C1)O)C(C)C
ZINC01482171	176.124	-1.96	-5.83	-12.28	3	6	104	0	2	C([C@@H]([C@H]1C(=O)C(C(=O)O1)O)O)O
ZINC01482188	128.156	-0.55	1.38	-15.72	2	3	49	0	0	c1c[nH]c(=S)[nH]c1=O
ZINC01482190	312.453	3.54	1.1	-6.49	1	2	37	0	0	C[C@H]1CC2=C(CCC(=O)C2)[C@@H]3[C@@H]1[C@@H]4CC[C@@]([C@@]4(CC3)C)(C#C)O
ZINC01482197	134.202	1.43	3.91	-43.3	3	1	28	1	1	c1ccc(cc1)[C@@H]2C[C@H]2[NH3+]
ZINC01483277	299.288	-3.22	-5.57	-55.81	0	9	125	-1	3	C[C@@]1([C@H](N2[C@H](S1(=O)=O)CC2=O)C(=O)[O-])Cn3ccnn3
ZINC01484824	238.287	1.38	-1.41	-8.64	2	5	79	0	5	CCC[C@@H](C)[C@@]1(C(=O)NC(=NC1=O)O)CC=C
ZINC01506908	197.19	-2.2	-5.36	-41.84	5	5	108	0	3	c1cc(c(cc1C[C@H](C(=O)[O-])[NH3+])O)O
ZINC01529178	351.463	3.83	6.14	-49.45	2	5	90	-1	10	CCCCC[C@@H](/C=C/[C@@H]1[C@H](C[C@H]2[C@@H]1C/C(=C/CCCC(=O)[O-])/O2)O)O
ZINC01529213	150.13	-2.22	-9.69	-8.07	4	5	90	0	0	C1[C@H]([C@@H]([C@@H]([C@@H](O1)O)O)O)O
ZINC01529266	296.552	3.71	-0.54	-13.14	0	2	6	0	9	CCN(CC)C(=S)SSC(=S)N(CC)CC
ZINC01529270	180.156	-2.04	-12.25	-11.37	5	6	110	0	2	C([C@@H]1[C@H]([C@@H]([C@](O1)(CO)O)O)O)O
ZINC01529287	265.338	2.75	-1.67	-7.52	2	5	67	0	5	CCCSc1ccc2c(c1)nc([nH]2)NC(=O)OC
ZINC01529323	452.431	-1.97	4.51	-125.55	5	13	216	-2	9	CN(Cc1cnc2c(n1)c(nc(n2)N)N)c3ccc(cc3)C(=O)N[C@@H](CCC(=O)[O-])C(=O)[O-]
ZINC01529425	131.175	-0.09	1.65	-73.45	3	3	68	0	5	C(CCC(=O)[O-])CC[NH3+]
ZINC01529463	349.428	0.84	-5.49	-54.79	0	5	83	-1	2	C[C@@]12CC[C@@H]3c4ccc(cc4CC[C@@H]3[C@@H]1CCC2=O)OS(=O)(=O)[O-]
ZINC01529669	471.43	-3.04	-8.35	-138.66	6	14	225	-2	9	c1cc(ccc1C(=O)N[C@@H](CCC(=O)[O-])C(=O)[O-])NC[C@@H]2CNc3c(c(=O)nc([nH]3)N)N2C=O
ZINC01529732	178.189	-3.26	-3.13	-69.38	3	5	107	-1	5	C([C@@H](C(=O)[O-])[NH3+])SCC(=O)[O-]
ZINC01530303	205.254	-1.06	-7.65	-9.19	4	5	89	0	6	CC(C)(CO)[C@H](C(=O)NCCCO)O
ZINC01530357	180.156	-2.39	-10.63	-6.89	6	6	121	0	0	C1(C(C(C(C(C1O)O)O)O)O)O
ZINC01530555	225.208	-1.61	-0.76	-18.74	4	8	119	0	4	c1nc2c(=O)[nH]c(nc2n1COCCO)N
ZINC01530557	216.243	-1.94	0	-115.01	7	5	101	2	7	C(C[NH3+])C[NH2+]CCSP(=O)(O)O
ZINC01530562	460.492	0.99	-8.94	-70	3	11	151	-1	5	CC1([C@H](N2[C@H](S1)[C@H](C2=O)NC(=O)[C@H](c3ccccc3)NC(=O)N4CCNC4=O)C(=O)[O-])C
ZINC01530565	424.497	2.52	1.77	-67.97	2	7	103	0	10	CCOC(=O)[C@H](CCc1ccccc1)[NH2+][C@@H]2CCc3ccccc3N(C2=O)CC(=O)[O-]
ZINC01530567	308.442	2.84	-2.9	-41.43	3	4	55	1	11	CC(C)[NH2+]C[C@@H](COc1ccc(cc1)CCOCC2CC2)O
ZINC01530568	308.442	2.84	-2.95	-41.52	3	4	55	1	11	CC(C)[NH2+]C[C@H](COc1ccc(cc1)CCOCC2CC2)O
ZINC01530569	326.457	2.3	-3.13	-42.76	3	5	64	1	12	CC(C)[NH2+]C[C@@H](COc1ccc(cc1)COCCOC(C)C)O
ZINC01530570	326.457	2.3	-3.17	-42.73	3	5	64	1	12	CC(C)[NH2+]C[C@H](COc1ccc(cc1)COCCOC(C)C)O
ZINC01530571	386.52	1.74	-1.53	-41.48	1	7	70	1	6	c1cnc(nc1)N2CC[NH+](CC2)CCCCN3C(=O)CC4(CCCC4)CC3=O
ZINC01530572	246.306	-0.43	-1.19	-22.76	0	6	87	0	7	CS(=O)(=O)OCCCCOS(=O)(=O)C
ZINC01530579	407.49	3.56	-3.68	-51.15	4	6	80	1	10	COc1ccccc1OCC[NH2+]C[C@@H](COc2cccc3c2c4ccccc4[nH]3)O
ZINC01530580	407.49	3.56	-3.73	-50.96	4	6	80	1	10	COc1ccccc1OCC[NH2+]C[C@H](COc2cccc3c2c4ccccc4[nH]3)O
ZINC01530581	367.814	-1.7	-5.88	-82.39	4	7	117	0	4	c1ccc(cc1)[C@@H](C(=O)N[C@@H]2[C@@H]3N(C2=O)C(=C(CS3)Cl)C(=O)[O-])[NH3+]
ZINC01530582	367.814	-1.7	-5.88	-90.38	4	7	117	0	4	c1ccc(cc1)[C@H](C(=O)N[C@@H]2[C@@H]3N(C2=O)C(=C(CS3)Cl)C(=O)[O-])[NH3+]
ZINC01530583	363.395	-1.97	-7.58	-95.67	5	8	137	0	4	CC1=C(N2[C@H]([C@H](C2=O)NC(=O)[C@@H](c3ccc(cc3)O)[NH3+])SC1)C(=O)[O-]
ZINC01530584	363.395	-1.97	-6.62	-85.56	5	8	137	0	4	CC1=C(N2[C@H]([C@H](C2=O)NC(=O)[C@H](c3ccc(cc3)O)[NH3+])SC1)C(=O)[O-]
ZINC01530585	461.505	-0.47	-3.91	-64.29	2	11	153	-1	7	Cn1c(nnn1)SCC2=C(N3[C@H]([C@H](C3=O)NC(=O)[C@@H](c4ccccc4)O)SC2)C(=O)[O-]
ZINC01530586	461.505	-0.47	-4.45	-68.65	2	11	153	-1	7	Cn1c(nnn1)SCC2=C(N3[C@H]([C@H](C3=O)NC(=O)[C@H](c4ccccc4)O)SC2)C(=O)[O-]
ZINC01530589	389.433	-1.68	-7.21	-99.25	5	8	137	0	5	C/C=C/C1=C(N2[C@H]([C@H](C2=O)NC(=O)[C@@H](c3ccc(cc3)O)[NH3+])SC1)C(=O)[O-]
ZINC01530591	545.579	-4.51	-3.61	-94.71	3	13	194	-1	9	CC(C)(C(=O)[O-])O/N=C(\c1csc(n1)N)/C(=O)N[C@@H]2[C@@H]3N(C2=O)C(=C(CS3)C[n+]4ccccc4)C(=O)[O-]
ZINC01530594	382.403	-0.88	-4.27	-65.63	3	10	150	-1	5	CO/N=C(/c1csc(n1)N)\C(=O)N[C@@H]2[C@@H]3N(C2=O)C(=CCS3)C(=O)[O-]
ZINC01530596	347.396	-1.49	-4.95	-89.03	4	7	117	0	4	CC1=C(N2[C@H]([C@H](C2=O)NC(=O)[C@@H](c3ccccc3)[NH3+])SC1)C(=O)[O-]
ZINC01530597	349.412	-0.36	-4.8	-91.61	4	7	117	0	4	CC1=C(N2[C@H]([C@H](C2=O)NC(=O)[C@@H](C3=CCC=CC3)[NH3+])SC1)C(=O)[O-]
ZINC01530599	276.745	2.21	-5.98	-11.65	2	5	75	0	4	CCCNC(=O)NS(=O)(=O)c1ccc(cc1)Cl
ZINC01530603	434.881	2.66	-3.37	-57.07	1	8	115	-1	4	Cc1c(c(no1)c2ccccc2Cl)C(=O)N[C@@H]3[C@@H]4N(C3=O)[C@@H](C(S4)(C)C)C(=O)[O-]
ZINC01530611	267.396	3.92	0.86	-41.71	2	2	19	1	4	C[NH2+]CCCN1c2ccccc2CCc3c1cccc3
ZINC01530612	469.326	3.29	-3.36	-56.64	1	8	115	-1	4	Cc1c(c(no1)c2c(cccc2Cl)Cl)C(=O)N[C@@H]3[C@@H]4N(C3=O)[C@@H](C(S4)(C)C)C(=O)[O-]
ZINC01530613	310.502	5.23	3.73	-34.59	1	3	30	1	8	CC[NH+](CC)CCOC(=O)C1(CCCCC1)C2CCCCC2
ZINC01530619	325.457	-0.18	-11.63	-67.53	4	6	110	1	3	CC[NH2+][C@H]1C[C@H](S(=O)(=O)c2c1cc(s2)S(=O)(=O)N)C
ZINC01530620	325.457	-0.18	-11.64	-67.38	4	6	110	1	3	CC[NH2+][C@@H]1C[C@H](S(=O)(=O)c2c1cc(s2)S(=O)(=O)N)C
ZINC01530621	325.457	-0.18	-2.43	-66.69	4	6	111	1	3	CC[NH2+][C@H]1C[C@@H](S(=O)(=O)c2c1cc(s2)S(=O)(=O)N)C
ZINC01530622	325.457	-0.18	-11.62	-68.06	4	6	110	1	3	CC[NH2+][C@@H]1C[C@@H](S(=O)(=O)c2c1cc(s2)S(=O)(=O)N)C
ZINC01530628	256.328	-3.09	11.01	-43.43	0	4	35	1	8	CCOP(=O)(OCC)SCC[N+](C)(C)C
ZINC01530630	206.33	0.35	-1.15	-108.11	6	4	74	2	9	CC[C@@H](CO)[NH2+]CC[NH2+][C@@H](CC)CO
ZINC01530631	206.33	0.35	-1.38	-109.41	6	4	74	2	9	CC[C@H](CO)[NH2+]CC[NH2+][C@@H](CC)CO
ZINC01530633	206.33	0.35	-1.15	-108.09	6	4	74	2	9	CC[C@H](CO)[NH2+]CC[NH2+][C@H](CC)CO
ZINC01530635	321.337	0.48	0.5	-20.14	2	9	122	0	9	CC(=O)OCC(CCn1cnc2c1nc(nc2)N)COC(=O)C
ZINC01530637	310.339	4.53	2.58	-44.23	2	2	25	1	7	C[NH2+]CC[C@@H](c1ccccc1)Oc2ccc(cc2)C(F)(F)F
ZINC01530638	310.339	4.53	2.55	-44.12	2	2	25	1	7	C[NH2+]CC[C@H](c1ccccc1)Oc2ccc(cc2)C(F)(F)F
ZINC01530639	410.465	4.14	-0.69	-53.5	2	5	85	-1	8	CC(C)n1c2ccccc2c(c1/C=C/[C@@H](C[C@@H](CC(=O)[O-])O)O)c3ccc(cc3)F
ZINC01530641	249.33	3.77	2.34	-48.1	0	3	49	-1	6	Cc1ccc(c(c1)OCCCC(C)(C)C(=O)[O-])C
ZINC01530648	200.33	1.12	5.01	-93.25	6	4	68	2	4	C1CCC[NH+](CCC1)CCNC(=[NH2+])N
ZINC01530652	337.895	4	-2.01	-82.19	4	4	50	2	9	CC[NH+](CCC[C@@H](C)Nc1cc[nH+]c2c1ccc(c2)Cl)CCO
ZINC01530654	337.895	4	-2.21	-80.94	4	4	50	2	9	CC[NH+](CCC[C@H](C)Nc1cc[nH+]c2c1ccc(c2)Cl)CCO
ZINC01530656	376.928	3.35	-0.63	-121.86	3	4	38	2	8	c1ccc(cc1)[C@@H](c2ccc(cc2)Cl)[NH+]3CC[NH+](CC3)CCOCCO
ZINC01530657	376.928	3.35	-0.49	-120.81	3	4	38	2	8	c1ccc(cc1)[C@H](c2ccc(cc2)Cl)[NH+]3CC[NH+](CC3)CCOCCO
ZINC01530668	353.53	0.11	2.05	-36.68	2	3	43	1	8	CC(C)[N+](C)(CCC(c1ccccc1)(c2ccccc2)C(=O)N)C(C)C
ZINC01530694	409.528	2.58	-5.08	-54.03	4	7	104	1	11	CCOc1ccccc1OCC[NH2+][C@H](C)Cc2ccc(c(c2)S(=O)(=O)N)OC
ZINC01530695	371.595	5.68	13.62	-40.6	1	2	9	1	4	C[NH+]1CCCC[C@H]1CCN2c3ccccc3Sc4c2cc(cc4)SC
ZINC01530697	371.595	5.68	0.51	-40.58	1	2	9	1	4	C[NH+]1CCCC[C@@H]1CCN2c3ccccc3Sc4c2cc(cc4)SC
ZINC01530701	218.253	1.33	-4.68	-10.81	4	6	104	0	8	CCCC(C)(COC(=O)N)COC(=O)N
ZINC01530702	382.419	0.44	-5.56	-117.58	1	8	129	-2	5	CC1([C@H](N2[C@H](S1)[C@H](C2=O)NC(=O)[C@H](c3ccsc3)C(=O)[O-])C(=O)[O-])C
ZINC01530703	270.354	2.54	-5.39	-12.93	2	5	75	0	5	CCCCNC(=O)NS(=O)(=O)c1ccc(cc1)C
ZINC01530706	310.461	4.25	4	-44.99	1	2	21	1	7	CCC(=O)C(C[C@@H](C)[NH+](C)C)(c1ccccc1)c2ccccc2
ZINC01530707	310.461	4.25	4.37	-28.39	1	2	21	1	7	CCC(=O)C(C[C@H](C)[NH+](C)C)(c1ccccc1)c2ccccc2
ZINC01530708	150.27	-3.21	-8.49	-313.46	10	4	88	4	7	C(C[NH2+]CC[NH2+]CC[NH3+])[NH3+]
ZINC01530710	143.142	0.18	1.94	-6.24	0	4	47	0	0	CC1(C(=O)N(C(=O)O1)C)C
ZINC01530711	379.414	1.74	-4.95	-65.28	1	8	108	-1	5	CC1([C@H](N2[C@H](S1)[C@H](C2=O)NC(=O)c3c(cccc3OC)OC)C(=O)[O-])C
ZINC01530713	325.349	-1.23	-5.61	-58.68	6	10	152	1	8	CC(C)[C@@H](C(=O)OCCOCn1cnc2c1nc([nH]c2=O)N)[NH3+]
ZINC01530717	268.377	1.97	-2.64	-41.56	3	4	55	1	9	CC(C)[NH2+]C[C@@H](COc1ccc(cc1)CCOC)O
ZINC01530718	268.377	1.97	-2.68	-41.55	3	4	55	1	9	CC(C)[NH2+]C[C@H](COc1ccc(cc1)CCOC)O
ZINC01530732	413.475	3.27	-4.35	-64.23	1	7	98	-1	5	CCOc1ccc2ccccc2c1C(=O)N[C@@H]3[C@@H]4N(C3=O)[C@@H](C(S4)(C)C)C(=O)[O-]
ZINC01530733	418.446	4.06	1.6	-9.03	0	9	120	0	10	CC1=NC(=C([C@@H](C1C(=O)OCCOC)c2cccc(c2)[N+](=O)[O-])C(=O)OC(C)C)C
ZINC01530736	332.475	-0.26	-1.28	-46.16	3	7	87	1	10	CN/C(=C\[N+](=O)[O-])/NCCSCc1csc(n1)C[NH+](C)C
ZINC01530741	264.392	3.94	0.68	-41.53	2	1	16	1	3	C[NH2+]CCC=C1c2ccccc2CCc3c1cccc3
ZINC01530747	400.436	2.03	-2.78	-57.65	1	8	115	-1	4	Cc1c(c(no1)c2ccccc2)C(=O)N[C@@H]3[C@@H]4N(C3=O)[C@@H](C(S4)(C)C)C(=O)[O-]
ZINC01530748	384.525	3.49	-3.44	-44.81	2	5	50	1	6	c1ccc2c(c1)C(=Nc3ccccc3S2)N4CC[NH+](CC4)CCOCCO
ZINC01530749	438.524	1.49	1	-66.11	2	7	103	0	10	CCOC(=O)[C@H](CCc1ccccc1)[NH2+][C@@H](C)C(=O)N2Cc3ccccc3C[C@@H]2C(=O)[O-]
ZINC01530751	358.502	4.86	2.34	-36.86	2	4	50	1	8	CC[NH+](CC)CC#CCOC(=O)[C@@](c1ccccc1)(C2CCCCC2)O
ZINC01530752	358.502	4.86	2.42	-37.19	2	4	50	1	8	CC[NH+](CC)CC#CCOC(=O)[C@](c1ccccc1)(C2CCCCC2)O
ZINC01530753	356.058	0.89	-1.88	-12.16	0	4	40	0	4	C1CN(CCN1C(=O)CCBr)C(=O)CCBr
ZINC01530756	236.339	0.99	3.93	-41.08	4	4	60	1	6	CC[NH+](CC)CCNC(=O)c1ccc(cc1)N
ZINC01530758	223.32	1.12	3.93	-153.2	5	4	62	2	5	CC(C)NC(=O)c1ccc(cc1)C[NH2+][NH2+]C
ZINC01530761	368.497	0.79	5.12	-37.54	0	4	35	1	7	CC(C)[N+](C)(CCOC(=O)C1c2ccccc2Oc3c1cccc3)C(C)C
ZINC01530763	340.487	4.98	4.28	-34.03	1	3	30	1	9	CCC(=O)O[C@](Cc1ccccc1)(c2ccccc2)[C@@H](C)C[NH+](C)C
ZINC01530764	264.392	4.17	0.7	-38.36	2	1	16	1	4	C[NH2+]CCCC1c2ccccc2C=Cc3c1cccc3
ZINC01530767	340.487	4.98	4.29	-36.09	1	3	30	1	9	CCC(=O)O[C@@](Cc1ccccc1)(c2ccccc2)[C@@H](C)C[NH+](C)C
ZINC01530768	340.487	4.98	4.31	-37.04	1	3	30	1	9	CCC(=O)O[C@@](Cc1ccccc1)(c2ccccc2)[C@H](C)C[NH+](C)C
ZINC01530769	340.487	4.98	4.59	-33.91	1	3	30	1	9	CCC(=O)O[C@](Cc1ccccc1)(c2ccccc2)[C@H](C)C[NH+](C)C
ZINC01530771	157.169	0.69	1.43	-5.98	0	4	46	0	1	CC[C@]1(C(=O)N(C(=O)O1)C)C
ZINC01530772	157.169	0.69	1.37	-5.96	0	4	46	0	1	CC[C@@]1(C(=O)N(C(=O)O1)C)C
ZINC01530774	349.388	1.7	-4.75	-60.17	1	7	99	-1	5	CC1([C@H](N2[C@H](S1)[C@H](C2=O)NC(=O)COc3ccccc3)C(=O)[O-])C
ZINC01530775	342.443	1.49	-4.54	-74.23	8	6	121	2	10	c1cc(ccc1C(=[NH2+])N)OCCCCCOc2ccc(cc2)C(=[NH2+])N
ZINC01530776	278.312	0.65	1.66	-14.96	0	7	78	0	5	CC(=O)CCCCn1c(=O)c2c(ncn2C)n(c1=O)C
ZINC01530778	308.381	4.56	2.21	-7.78	0	4	40	0	5	CCCCC1C(=O)N(N(C1=O)c2ccccc2)c3ccccc3
ZINC01530788	466.354	2.32	0.29	-119.34	1	11	179	-2	8	c1cc2c(c(c1)OCC(COc3cccc4c3c(=O)cc(o4)C(=O)[O-])O)c(=O)cc(o2)C(=O)[O-]
ZINC01530796	217.268	1.69	-0.06	-9.52	1	3	46	0	2	CC[C@]1(CCC(=O)NC1=O)c2ccccc2
ZINC01530797	217.268	1.69	-0.06	-9.52	1	3	46	0	2	CC[C@@]1(CCC(=O)NC1=O)c2ccccc2
ZINC01530803	238.243	1.35	-1.54	-12.02	4	6	105	0	7	c1ccc(cc1)C(COC(=O)N)COC(=O)N
ZINC01530805	141.17	0.37	1.01	-7.68	1	3	46	0	1	CC[C@]1(CC(=O)NC1=O)C
ZINC01530806	141.17	0.37	1.02	-7.61	1	3	46	0	1	CC[C@@]1(CC(=O)NC1=O)C
ZINC01530812	289.443	3.34	1.31	-34.61	2	3	33	1	5	CCCC[NH+]1CCCC[C@H]1C(=O)Nc2c(cccc2C)C
ZINC01530814	289.443	3.34	1.45	-35.56	2	3	33	1	5	CCCC[NH+]1CCCC[C@@H]1C(=O)Nc2c(cccc2C)C
ZINC01530820	290.404	-5.37	8.05	-76.09	0	6	52	2	11	C[N+](C)(C)CCOC(=O)CCC(=O)OCC[N+](C)(C)C
ZINC01530855	232.283	0.76	2.15	-10.23	3	4	72	0	2	CC[C@]1(CCC(=O)NC1=O)c2ccc(cc2)N
ZINC01530856	232.283	0.76	2.2	-10.16	3	4	72	0	2	CC[C@@]1(CCC(=O)NC1=O)c2ccc(cc2)N
ZINC01530862	260.361	2.1	-3.49	-45.27	4	4	61	1	6	C[C@@H](CCC[NH3+])Nc1cc(cc2c1nccc2)OC
ZINC01530863	260.361	2.1	-3.49	-45.32	4	4	61	1	6	C[C@H](CCC[NH3+])Nc1cc(cc2c1nccc2)OC
ZINC01530866	501.44	8.73	2.62	-45.21	2	2	24	1	11	CCCC[NH+](CCCC)CC[C@@H](c1cc2c(cc(cc2Cl)Cl)c3c1ccc(c3)C(F)(F)F)O
ZINC01530867	189.224	1.07	2.76	-19.54	0	3	9	0	3	C1CN1P(=S)(N2CC2)N3CC3
ZINC01530877	402.433	2.17	-5.72	-70.28	2	8	128	-1	6	c1ccc(c(c1)C(=O)Nc2ccc(cc2)S(=O)(=O)Nc3nccs3)C(=O)[O-]
ZINC01530886	513.621	7.6	0.89	-65.11	0	6	75	-1	7	CCCc1nc2c(cc(cc2n1Cc3ccc(cc3)c4ccccc4C(=O)[O-])c5nc6ccccc6n5C)C
ZINC01530899	431.948	1.56	-11.04	-18.26	3	7	118	0	5	c1ccc(cc1)CSCC2=Nc3cc(c(cc3S(=O)(=O)N2)S(=O)(=O)N)Cl
ZINC01530908	435.055	7.19	4.1	-127.78	2	2	8	2	6	CC(C)(C)c1ccc(cc1)C[NH+]2CC[NH+](CC2)[C@@H](c3ccccc3)c4ccc(cc4)Cl
ZINC01530909	435.055	7.19	4.13	-128.43	2	2	8	2	6	CC(C)(C)c1ccc(cc1)C[NH+]2CC[NH+](CC2)[C@H](c3ccccc3)c4ccc(cc4)Cl
ZINC01530910	389.903	3.32	1.85	-121.38	2	5	58	1	8	c1ccc(cc1)[C@@H](c2ccc(cc2)Cl)[NH+]3CC[NH+](CC3)CCOCC(=O)[O-]
ZINC01530911	389.903	3.32	1.96	-117.02	2	5	58	1	8	c1ccc(cc1)[C@H](c2ccc(cc2)Cl)[NH+]3CC[NH+](CC3)CCOCC(=O)[O-]
ZINC01530924	262.309	2.58	1.12	-5.84	1	5	66	0	3	CCC#C[C@@H](C)[C@]1(C(=O)NC(=O)N(C1=O)C)CC=C
ZINC01530925	262.309	2.58	1.13	-6.01	1	5	66	0	3	CCC#C[C@H](C)[C@]1(C(=O)NC(=O)N(C1=O)C)CC=C
ZINC01530926	262.309	2.58	1.12	-5.91	1	5	66	0	3	CCC#C[C@@H](C)[C@@]1(C(=O)NC(=O)N(C1=O)C)CC=C
ZINC01530927	262.309	2.58	1.12	-5.96	1	5	66	0	3	CCC#C[C@H](C)[C@@]1(C(=O)NC(=O)N(C1=O)C)CC=C
ZINC01530932	340.443	0.06	5.1	-39.67	0	4	35	1	7	CC[N+](C)(CC)CCOC(=O)C1c2ccccc2Oc3c1cccc3
ZINC01530938	271.768	2.23	0.86	-37.63	3	4	56	1	7	CC[NH+](CC)CCOC(=O)c1ccc(cc1Cl)N
ZINC01530945	434.509	2.82	1.3	-49	2	8	95	1	10	Cc1c2c(c(c(c1OC)C/C=C(\C)/CCC(=O)OCC[NH+]3CCOCC3)O)C(=O)OC2
ZINC01530947	258.233	0.34	-1.62	-13.4	1	6	85	0	1	c1ccc2c(c1)C(=O)N(C2=O)[C@H]3CCC(=O)NC3=O
ZINC01530948	258.233	0.34	-1.6	-13.4	1	6	85	0	1	c1ccc2c(c1)C(=O)N(C2=O)[C@@H]3CCC(=O)NC3=O
ZINC01530960	88.154	-0.96	0.08	-108	4	2	33	2	0	C1C[NH2+]CC[NH2+]1
ZINC01530961	183.178	-3.04	-3.52	-101.86	6	4	95	1	5	C(C[C@@](C(F)F)(C(=O)[O-])[NH3+])C[NH3+]
ZINC01530962	183.178	-3.04	-3.62	-80.98	6	4	95	1	5	C(C[C@](C(F)F)(C(=O)[O-])[NH3+])C[NH3+]
ZINC01530967	354.514	5.14	5.4	-30.54	1	3	30	1	9	CC[C@@H](C(C[C@H](C)[NH+](C)C)(c1ccccc1)c2ccccc2)OC(=O)C
ZINC01530981	292.446	5.72	4.48	-41.4	1	1	4	1	4	CC(C)(C)C#C/C=C/C[NH+](C)Cc1cccc2c1cccc2
ZINC01530991	349.774	-1.67	-5.25	-91.08	4	7	117	0	4	c1ccc(cc1)[C@H](C(=O)N[C@H]2[C@@H]3CCC(=C(N3C2=O)C(=O)[O-])Cl)[NH3+]
ZINC01530992	349.774	-1.67	-4.47	-101.12	4	7	117	0	4	c1ccc(cc1)[C@H](C(=O)N[C@@H]2[C@@H]3CCC(=C(N3C2=O)C(=O)[O-])Cl)[NH3+]
ZINC01531009	279.081	-2.23	-4.66	-375.63	1	8	159	-4	4	c1cc(cnc1)CC(O)(P(=O)([O-])[O-])P(=O)([O-])[O-]
ZINC01531027	453.631	3.44	-0.08	-133.1	4	7	74	2	8	CCNC(=O)N(CCC[NH+](C)C)C(=O)[C@H]1C[C@H]2c3cccc4c3c(c[nH]4)C[C@@H]2[NH+](C1)CC=C
ZINC01531509	414.434	2.81	2.3	-45.36	1	8	76	1	4	C[NH+]1CCc2cc3c(c(c2[C@H]1[C@H]4c5ccc(c(c5C(=O)O4)OC)OC)OC)OCO3
ZINC01531674	156.205	0.79	5.2	-40.27	1	3	31	1	2	C[NH+]1CCC=C(C1)C(=O)OC
ZINC01531682	178.211	2.21	0.53	-53.99	0	3	53	-1	4	CCCCc1ccc(nc1)C(=O)[O-]
ZINC01532339	258.494	0.65	14.78	-66.82	0	2	0	2	11	C[N+](C)(C)CCCCCCCCCC[N+](C)(C)C
ZINC01532344	452.871	2.78	-3.25	-60.44	1	8	115	-1	4	Cc1c(c(no1)c2c(cccc2Cl)F)C(=O)N[C@@H]3[C@@H]4N(C3=O)[C@@H](C(S4)(C)C)C(=O)[O-]
ZINC01532351	415.496	-2.77	-2.5	-55.58	1	7	93	0	6	c1cc[n+](cc1)CC2=C(N3[C@H]([C@H](C3=O)NC(=O)Cc4cccs4)SC2)C(=O)[O-]
ZINC01532522	147.198	-3.18	-0.94	-90.75	6	4	95	1	5	C(CC[NH3+])C[C@@H](C(=O)[O-])[NH3+]
ZINC01532525	175.212	-3.63	-6.72	-80.67	8	6	131	1	6	C(C[C@@H](C(=O)[O-])[NH3+])CNC(=[NH2+])N
ZINC01532526	146.146	-3.76	-5.15	-55.48	5	5	110	0	4	C(CC(=O)N)[C@@H](C(=O)[O-])[NH3+]
ZINC01532548	243.308	0.76	2.09	-52.44	2	5	81	-1	5	C1[C@H]2[C@@H]([C@H](S1)CCCCC(=O)[O-])NC(=O)N2
ZINC01532561	150.13	-2.22	-10.06	-7.8	4	5	90	0	0	C1[C@@H]([C@H]([C@@H]([C@H](O1)O)O)O)O
ZINC01532585	376.369	-0.76	-11.91	-24.09	5	10	161	0	5	Cc1cc2c(cc1C)n(c-3nc(=O)[nH]c(=O)c3n2)C[C@H]([C@H]([C@H](CO)O)O)O
ZINC01532588	150.13	-2.22	-9.67	-5.89	4	5	90	0	0	C1[C@H]([C@H]([C@@H]([C@@H](O1)O)O)O)O
ZINC01532604	290.228	-4.83	3.74	-124.76	2	10	169	-2	11	C(C[NH+](CC(=O)[O-])CC(=O)[O-])[NH+](CC(=O)[O-])CC(=O)[O-]
ZINC01532609	146.146	-3.76	-5.12	-56.07	5	5	110	0	4	C(CC(=O)N)[C@H](C(=O)[O-])[NH3+]
ZINC01532640	182.172	-3.1	-12.84	-11.05	6	6	121	0	5	C([C@@H]([C@H]([C@H]([C@H](CO)O)O)O)O)O
ZINC01532675	439.388	-2.37	-8.12	-130.42	5	13	218	-2	9	c1cc(ccc1C(=O)N[C@@H](CCC(=O)[O-])C(=O)[O-])NCc2cnc3c(n2)c(=O)[nH]c(n3)N
ZINC01532728	117.148	-3.06	2.96	-35.92	0	3	40	0	2	C[N+](C)(C)CC(=O)[O-]
ZINC01532731	147.198	-3.18	-5.2	-90	6	4	95	1	5	C(CC[NH3+])C[C@H](C(=O)[O-])[NH3+]
ZINC01532739	180.156	-2.78	-10.53	-9	5	6	110	0	1	C1[C@@H]([C@H]([C@@H]([C@@](O1)(CO)O)O)O)O
ZINC01532749	175.212	-3.63	-6.72	-80.68	8	6	131	1	6	C(C[C@H](C(=O)[O-])[NH3+])CNC(=[NH2+])N
ZINC01532768	218.229	-1.18	-3.09	-50.55	3	6	110	-1	6	CC(C)(CO)[C@H](C(=O)NCCC(=O)[O-])O
ZINC01542393	501.44	8.73	2.63	-45.63	2	2	24	1	11	CCCC[NH+](CCCC)CC[C@H](c1cc2c(cc(cc2Cl)Cl)c3c1ccc(c3)C(F)(F)F)O
ZINC01542901	381.496	5.14	1.19	-32.59	3	5	67	1	9	Cc1cc2c([nH]1)cccc2OC[C@H](C[NH2+]C(C)(C)C)OC(=O)c3ccccc3
ZINC01542905	372.561	2.43	-7.62	-51.15	5	5	92	1	8	CC(C)(C)[NH2+]C[C@@H](CSc1nc(cs1)c2ccc(s2)C(=O)N)O
ZINC01542906	308.398	2.36	3.93	-51.09	2	5	69	1	9	CC(C)C(=O)Oc1ccc(cc1OC(=O)C(C)C)CC[NH2+]C
ZINC01542915	531.548	-5.52	-10.86	-113.03	3	12	193	-1	8	c1ccc(cc1)[C@@H](C(=O)N[C@@H]2[C@@H]3N(C2=O)C(=C(CS3)C[n+]4ccc(cc4)C(=O)N)C(=O)[O-])S(=O)(=O)[O-]
ZINC01542927	329.442	1.31	-2.53	-48.38	2	6	76	1	8	CC[NH+](CC)CCNC(=O)c1cc(ccc1OC)S(=O)(=O)C
ZINC01542929	419.976	5.99	3.36	-48.37	1	3	24	1	7	C[NH+](CCCN1c2ccccc2CCc3c1cccc3)CC(=O)c4ccc(cc4)Cl
ZINC01542930	372.549	6.8	1.7	-7.54	1	3	46	0	6	CCCCCCC(C)(C)c1cc(c2c(c1)OC([C@H]3[C@H]2CC(=O)CC3)(C)C)O
ZINC01542931	390.42	-0.45	-6.46	-61.84	5	10	139	1	7	Cn1c2c(c(=O)n(c1=O)C)n(cn2)CCC[NH2+]C[C@@H](c3cc(cc(c3)O)O)O
ZINC01545060	285.691	0.1	-9.76	-11.76	4	8	119	0	2	c1nc2c(nc(nc2n1[C@@H]3C[C@H]([C@@H](O3)CO)O)Cl)N
ZINC01547851	170.212	0.23	1.98	-16.38	2	4	63	0	3	CC[C@@H](C(=O)N)N1CCCC1=O
ZINC01550965	238.3	0.39	2.67	-44.19	8	7	126	1	4	C1=CC(=NNC(=S)N)C=CC1=NNC(=[NH2+])N
ZINC01562698	365.411	-1.35	-9.12	-90.67	5	8	137	0	4	CC1([C@H](N2[C@@H](S1)[C@@H](C2=O)NC(=O)[C@H](c3ccc(cc3)O)[NH3+])C(=O)[O-])C
ZINC01565207	239.342	2.55	0.09	-38.71	3	2	30	1	1	C[NH+]1Cc2c(cccc2N)[C@H](C1)c3ccccc3
ZINC01567243	205.254	-1.06	-7.65	-9.26	4	5	89	0	6	CC(C)(CO)[C@@H](C(=O)NCCCO)O
ZINC01567421	323.485	5.11	0.03	-34.85	1	2	9	1	2	c1ccc2c(c1)N(c3ccccc3S2)C[C@@H]4C[NH+]5CCC4CC5
ZINC01569476	341.433	1.4	-7.41	-93.04	4	7	117	0	3	CC1([C@H](N2[C@H](S1)[C@H](C2=O)NC(=O)C3(CCCCC3)[NH3+])C(=O)[O-])C
ZINC01571045	345.208	-1.52	-9.6	-144.19	4	12	191	-2	4	c1nc(c2c(n1)n(cn2)[C@H]3[C@@H]([C@@H]([C@@H](O3)COP(=O)([O-])[O-])O)O)N
ZINC01576892	194.274	4.25	-1.69	-4.6	2	2	40	0	5	CCCCCCc1ccc(cc1O)O
ZINC01586788	180.203	2.51	0.44	-6.34	1	3	46	0	4	CCCOC(=O)c1ccc(cc1)O
ZINC01587572	438.404	-2.21	-9.22	-123.78	6	13	224	-2	9	c1cc(ccc1C(=O)N[C@H](CCC(=O)[O-])C(=O)[O-])NCc2cnc3c(n2)c(nc(n3)N)N
ZINC01593302	262.373	2.92	3.04	-37.14	1	3	30	1	4	CCOC(=O)[C@]1(CCC[NH+](CC1)C)c2ccccc2
ZINC01596709	178.189	-3.26	-3.17	-70.25	3	5	107	-1	5	C([C@H](C(=O)[O-])[NH3+])SCC(=O)[O-]
ZINC01605333	356.227	-0.36	-9.25	-17.26	3	6	103	0	6	CS(=O)(=O)c1ccc(cc1)[C@@H]([C@@H](CO)NC(=O)C(Cl)Cl)O
ZINC01605334	356.227	-0.36	-9.13	-17.29	3	6	103	0	6	CS(=O)(=O)c1ccc(cc1)[C@H]([C@H](CO)NC(=O)C(Cl)Cl)O
ZINC01607283	349.412	-0.87	-7.93	-79.79	4	7	117	0	4	CC1([C@H](N2[C@@H](S1)[C@@H](C2=O)NC(=O)[C@@H](c3ccccc3)[NH3+])C(=O)[O-])C
ZINC01616230	229.261	-1.09	-7.35	-20.06	3	6	90	0	2	c1cn(c(=O)nc1N)[C@H]2CS[C@@H](O2)CO
ZINC01621673	414.434	2.81	2.28	-45.71	1	8	76	1	4	C[NH+]1CCc2cc3c(c(c2[C@@H]1[C@@H]4c5ccc(c(c5C(=O)O4)OC)OC)OC)OCO3
ZINC01623090	418.574	4.76	2.03	-12.71	1	5	73	0	7	CCC(C)(C)C(=O)O[C@H]1C[C@@H](C=C2[C@H]1[C@@H]([C@@H](C=C2)C)CC[C@@H]3C[C@H](CC(=O)O3)O)C
ZINC01628132	391.585	3.04	1.7	-21.6	0	2	8	1	5	CC[n+]1c2ccccc2sc1/C=C/C=C/C=C\3/N(c4ccccc4S3)CC
ZINC01629023	289.399	1.86	0.67	-45.98	2	4	50	1	6	CC[NH+](CC)CC[C@]1(CCC(=O)NC1=O)c2ccccc2
ZINC01639567	134.202	1.43	4.07	-38.75	3	1	28	1	1	c1ccc(cc1)[C@H]2C[C@H]2[NH3+]
ZINC01640015	232.28	1.52	-4.18	-10.65	4	6	104	0	8	CC[C@@H](C)C(C)(COC(=O)N)COC(=O)N
ZINC01641058	90.146	-0.29	0.28	-29.75	2	2	25	1	2	C[NH+](C)CCO
ZINC01641275	186.255	1.57	2.54	-17.02	3	4	72	0	4	CC[C@@H](C)[C@@H](CC)C(=O)NC(=O)N
ZINC01641276	186.255	1.57	2.54	-17.28	3	4	72	0	4	CC[C@H](C)[C@@H](CC)C(=O)NC(=O)N
ZINC01641277	186.255	1.57	2.26	-15.31	3	4	72	0	4	CC[C@@H](C)[C@H](CC)C(=O)NC(=O)N
ZINC01641278	186.255	1.57	2.17	-15.26	3	4	72	0	4	CC[C@H](C)[C@H](CC)C(=O)NC(=O)N
ZINC01641299	402.475	-2.24	-16.95	-110.39	2	8	138	-2	8	c1cc(ccc1NC[S@](=O)[O-])S(=O)(=O)c2ccc(cc2)NC[S@](=O)[O-]
ZINC01648481	445.448	-0.69	-7.98	-64.63	8	10	182	1	2	C[C@@]1(c2cccc(c2C(=O)C3=C([C@]4([C@@H](C[C@@H]31)[C@@H](C(=C(C4=O)C(=O)N)O)[NH+](C)C)O)O)O)O
ZINC01666571	439.388	-2.37	1.85	-135.39	5	13	219	-2	9	c1cc(ccc1C(=O)N[C@@H](CCC(=O)[O-])C(=O)[O-])NCc2cnc3c(n2)c(=O)nc([nH]3)N
ZINC01666602	87.122	-0.74	1.61	-8.15	0	2	20	0	0	CC(=O)N(C)C
ZINC01668588	335.265	4.31	1.67	-36.2	1	2	13	1	6	C[NH+](C)CCO[C@@H](c1ccccc1)c2ccc(cc2)Br
ZINC01678302	294.462	4.67	3.3	-32.44	1	1	4	1	4	C[C@H](CC1c2ccccc2CCc3c1cccc3)C[NH+](C)C
ZINC01678600	168.216	-0.17	-1.59	-44.01	5	3	68	1	2	C[C@H]([C@@H](c1cccc(c1)O)O)[NH3+]
ZINC01678601	168.216	-0.17	-1.6	-46.44	5	3	68	1	2	C[C@@H]([C@H](c1cccc(c1)O)O)[NH3+]
ZINC01683250	142.266	2.88	1.13	-34.9	2	1	16	1	4	C[C@H](CCC=C(C)C)[NH2+]C
ZINC01686197	285.691	0.1	-9.7	-10.5	4	8	119	0	2	c1nc2c(nc(nc2n1[C@@H]3C[C@@H]([C@H](O3)CO)O)Cl)N
ZINC01690604	152.217	0.84	1.16	-42.15	4	2	48	1	2	C[C@@H](Cc1ccc(cc1)O)[NH3+]
ZINC01692922	274.361	3.15	-3.15	-9.93	3	6	90	0	11	CCCCNC(=O)OC[C@@](C)(CCC)COC(=O)N
ZINC01694304	371.302	-1.15	-0.32	-16.74	1	12	156	0	8	CC(=O)OC[C@H]1[C@H]([C@@H]([C@H](O1)n2c(=O)[nH]c(=O)cn2)OC(=O)C)OC(=O)C
ZINC01698409	474.51	1.35	-7.03	-18.48	4	10	127	0	8	CCNNC(=O)[C@@H]1[C@H]([C@@H](c2cc3c(cc2[C@@H]1c4cc(c(c(c4)OC)OC)OC)OCO3)O)CO
ZINC01699278	232.283	2.62	-0.4	-6.38	1	4	49	0	4	CCCC[C@H]1C(=O)NN(C1=O)c2ccccc2
ZINC01699599	272.412	3.79	0.24	-36.29	2	2	24	1	2	C[C@H]1[C@@H]2Cc3ccc(cc3[C@]1(CC[NH+]2CC4CC4)C)O
ZINC01699600	286.439	4.59	1.07	-34.82	2	2	24	1	2	C[C@H]1[C@@H]2Cc3ccc(cc3[C@]1(CC[NH+]2CC=C(C)C)C)O
ZINC01706026	172.055	0.26	5.1	-12.88	0	2	17	0	4	C[N+](CCCl)(CCCl)[O-]
ZINC01707332	224.26	1.81	1.34	-4.99	2	5	75	0	3	CC/C=C(\C)/C1(C(=O)NC(=O)NC1=O)CC
ZINC01707475	363.415	2.06	-3.7	-59.87	1	7	98	-1	5	C[C@@H](C(=O)N[C@@H]1[C@@H]2N(C1=O)[C@@H](C(S2)(C)C)C(=O)[O-])Oc3ccccc3
ZINC01707476	363.415	2.06	-3.78	-59.94	1	7	98	-1	5	C[C@H](C(=O)N[C@@H]1[C@@H]2N(C1=O)[C@@H](C(S2)(C)C)C(=O)[O-])Oc3ccccc3
ZINC01707875	300.378	1.73	-1.64	-66.3	1	4	39	1	1	C[NH+]1CC[C@@]23c4c5ccc(c4O[C@H]2C(=O)CC[C@H]3[C@@H]1C5)OC
ZINC01707876	300.378	1.73	-1.8	-65.06	1	4	39	1	1	C[NH+]1CC[C@@]23c4c5ccc(c4O[C@H]2C(=O)CC[C@@H]3[C@@H]1C5)OC
ZINC01713761	298.346	0.38	-5.68	-12.86	3	6	83	0	7	c1ccc(cc1)CNC(=O)CCNNC(=O)c2ccncc2
ZINC01717372	312.433	4.15	3.79	-34.73	1	3	30	1	9	CC[NH+](CC)CCOC(=O)C(c1ccccc1)c2ccccc2
ZINC01726065	349.388	1.7	-4.86	-58.22	1	7	98	-1	5	CC1([C@H](N2[C@@H](S1)[C@@H](C2=O)NC(=O)COc3ccccc3)C(=O)[O-])C
ZINC01731588	354.474	1.97	-2.17	-42.45	3	5	58	1	4	CC[C@@H](CO)NC(=O)[C@H]1C[NH+]([C@@H]2Cc3cn(c4c3c(ccc4)C2=C1)C)C
ZINC01734034	328.432	2.95	1.65	-36.43	2	4	50	1	9	CC[NH+](CC)CCOC(=O)C(c1ccccc1)(c2ccccc2)O
ZINC01757652	482.441	1.47	-8.81	-17.39	5	10	155	0	4	COc1cc(ccc1O)[C@@H]2[C@H](Oc3ccc(cc3O2)[C@@H]4[C@@H](C(=O)c5c(cc(cc5O4)O)O)O)CO
ZINC01764156	271.342	1.17	-7.77	-13.94	4	6	101	0	5	CCCCNC(=O)NS(=O)(=O)c1ccc(cc1)N
ZINC01769096	376.369	-0.76	-6.13	-23.17	5	10	162	0	5	Cc1cc2c(cc1C)n(c-3nc(=O)[nH]c(=O)c3n2)C[C@@H]([C@@H]([C@H](CO)O)O)O
ZINC01842501	196.223	-2.68	-11.15	-43.97	7	6	117	1	6	C[NH2+]C[C@H]([C@@H]([C@H]([C@H](CO)O)O)O)O
ZINC01842580	242.231	-1.43	-4.32	-10.73	3	7	104	0	2	Cc1cn(c(=O)[nH]c1=O)[C@@H]2C[C@@H]([C@@H](O2)CO)O
ZINC01843304	325.388	4.38	0.81	-47.11	1	5	72	-1	8	CCCC[C@@H](C(=O)N(c1ccccc1)Nc2ccccc2)C(=O)[O-]
ZINC01843306	325.388	4.38	0.81	-47.1	1	5	72	-1	8	CCCC[C@H](C(=O)N(c1ccccc1)Nc2ccccc2)C(=O)[O-]
ZINC01846151	372.561	2.43	-7.63	-51.16	5	5	92	1	8	CC(C)(C)[NH2+]C[C@H](CSc1nc(cs1)c2ccc(s2)C(=O)N)O
ZINC01846415	218.229	-1.18	-3.09	-50.59	3	6	110	-1	6	CC(C)(CO)[C@@H](C(=O)NCCC(=O)[O-])O
ZINC01846419	389.477	1.17	-3.99	-64.33	2	7	97	0	3	CC1([C@H](N2[C@H](S1)[C@@H](C2=O)N3C(=O)[C@@H]([NH2+]C3(C)C)c4ccccc4)C(=O)[O-])C
ZINC01846741	409.528	2.58	-4.92	-48.71	4	7	104	1	11	CCOc1ccccc1OCC[NH2+][C@@H](C)Cc2ccc(c(c2)S(=O)(=O)N)OC
ZINC01847743	290.427	4.03	3.78	-34.38	1	3	30	1	8	CC[NH+](CC)CCOC(=O)C1(CCCC1)c2ccccc2
ZINC01849532	264.389	3.18	0.36	-34.37	2	3	33	1	4	C[NH+](C)C[C@H]1CCCC[C@]1(c2cccc(c2)OC)O
ZINC01849559	347.396	-1.49	-4.64	-82.04	4	7	117	0	4	CC1=C(N2[C@H]([C@H](C2=O)NC(=O)[C@H](c3ccccc3)[NH3+])SC1)C(=O)[O-]
ZINC01849661	365.411	-1.35	-9.76	-82.7	5	8	137	0	4	CC1([C@H](N2[C@H](S1)[C@H](C2=O)NC(=O)[C@H](c3ccc(cc3)O)[NH3+])C(=O)[O-])C
ZINC01850027	307.218	-1.75	-11.65	-100.29	8	6	114	2	11	C(CCl)[NH2+]C[C@H]([C@H]([C@@H]([C@@H](C[NH2+]CCCl)O)O)O)O
ZINC01850621	276.404	1.94	3.04	-32.51	1	4	37	1	5	CCC(=O)N(c1ccccn1)[C@@H](C)C[NH+]2CCCCC2
ZINC01851155	325.349	-1.23	-5.56	-57.25	6	10	152	1	8	CC(C)[C@H](C(=O)OCCOCn1cnc2c1nc([nH]c2=O)N)[NH3+]
ZINC01851194	349.774	-1.67	-5.1	-99.92	4	7	117	0	4	c1ccc(cc1)[C@@H](C(=O)N[C@H]2[C@@H]3CCC(=C(N3C2=O)C(=O)[O-])Cl)[NH3+]
ZINC01851195	349.774	-1.67	-4.38	-90.06	4	7	117	0	4	c1ccc(cc1)[C@@H](C(=O)N[C@@H]2[C@@H]3CCC(=C(N3C2=O)C(=O)[O-])Cl)[NH3+]
ZINC01851415	297.398	3.86	2.98	-8.24	0	3	39	0	7	CC(C)Cc1ccc(cc1)[C@@H](C)C(=O)OCc2ccccn2
ZINC01853392	471.43	-3.04	2.29	-137.58	6	14	225	-2	9	c1cc(ccc1C(=O)N[C@H](CCC(=O)[O-])C(=O)[O-])NC[C@@H]2CNc3c(c(=O)nc([nH]3)N)N2C=O
ZINC01853550	307.244	3.98	0.39	-43.23	2	1	16	1	2	C[NH2+][C@H]1CC[C@H](c2c1cccc2)c3ccc(c(c3)Cl)Cl
ZINC01870711	270.289	-0.71	-2.85	-162.54	4	8	101	2	3	C[C@H](C[NH+]1CC(=O)NC(=O)C1)[NH+]2CC(=O)NC(=O)C2
ZINC01872015	300.721	4.53	-0.61	-46.47	0	4	66	-1	3	C[C@H](c1ccc2c(c1)nc(o2)c3ccc(cc3)Cl)C(=O)[O-]
ZINC01886617	410.465	4.14	10.33	-53.75	2	5	86	-1	8	CC(C)n1c2ccccc2c(c1/C=C/[C@H](C[C@H](CC(=O)[O-])O)O)c3ccc(cc3)F
ZINC01914641	471.43	-3.04	2.36	-138.08	6	14	225	-2	9	c1cc(ccc1C(=O)N[C@@H](CCC(=O)[O-])C(=O)[O-])NC[C@H]2CNc3c(c(=O)nc([nH]3)N)N2C=O
ZINC01957899	328.501	4.69	2.48	-35.98	1	2	21	1	9	CC[NH+](CC)CCSC(=O)C(c1ccccc1)c2ccccc2
ZINC01999342	254.052	1.86	-5.28	-4.52	1	3	46	0	0	c1c(c(nc(n1)S)O)I
ZINC01999382	290.471	4.88	2.25	-36.49	1	2	13	1	7	C[NH+](C)CCCOC1(CCCCCC1)Cc2ccccc2
ZINC01999542	278.504	6.21	-0.03	-38.89	2	1	16	1	4	C1CCC(CC1)C(C[C@H]2CCCC[NH2+]2)C3CCCCC3
ZINC01999543	278.504	6.21	0.53	-35.69	2	1	16	1	4	C1CCC(CC1)C(C[C@@H]2CCCC[NH2+]2)C3CCCCC3
ZINC02000305	156.269	3.33	-0.57	-1.99	1	1	20	0	1	C[C@H]1CC[C@H]([C@@H](C1)O)C(C)C
ZINC02000969	226.296	1.33	-4.47	-42.64	4	4	66	1	6	CC(C)[NH2+]C[C@H](COc1ccc(cc1)O)O
ZINC02001884	380.509	2.65	-1.47	-45.43	4	7	95	1	10	CCN(CC)C(=O)Nc1ccc(c(c1)C(=O)C)OC[C@H](C[NH2+]C(C)(C)C)O
ZINC02002230	317.457	4.69	-0.75	-46.26	2	5	55	1	11	CCCC[NH+](CCCC)CCNc1nc(no1)c2ccccc2
ZINC02005072	288.15	3.4	1.04	-46.71	0	3	49	-1	4	CC(C)(C(=O)[O-])Oc1ccc(cc1)[C@@H]2CC2(Cl)Cl
ZINC02005400	299.288	-2.64	-10.62	-44.97	3	9	144	-1	2	CN1[C@H](CC2=C/C(=N\NC(=O)N)/C(=O)C=C21)S(=O)(=O)[O-]
ZINC02005546	238.287	1.38	-4.28	-8.71	2	5	78	0	5	CCC[C@@H](C)[C@]1(C(=O)NC(=NC1=O)O)CC=C
ZINC02005548	238.287	1.38	-4.26	-8.24	2	5	78	0	5	CCC[C@H](C)[C@]1(C(=O)NC(=NC1=O)O)CC=C
ZINC02005550	238.287	1.38	-4.28	-8.7	2	5	78	0	5	CCC[C@H](C)[C@@]1(C(=O)NC(=NC1=O)O)CC=C
ZINC02007678	354.514	5.14	5.48	-31.06	1	3	30	1	9	CC[C@@H](C(C[C@@H](C)[NH+](C)C)(c1ccccc1)c2ccccc2)OC(=O)C
ZINC02007680	354.514	5.14	4.85	-39.32	1	3	30	1	9	CC[C@H](C(C[C@@H](C)[NH+](C)C)(c1ccccc1)c2ccccc2)OC(=O)C
ZINC02007682	354.514	5.14	5.35	-31.7	1	3	30	1	9	CC[C@H](C(C[C@H](C)[NH+](C)C)(c1ccccc1)c2ccccc2)OC(=O)C
ZINC02008250	460.492	0.99	-8.24	-67.48	3	11	150	-1	5	CC1([C@@H](N2[C@@H](S1)[C@@H](C2=O)NC(=O)[C@@H](c3ccccc3)NC(=O)N4CCNC4=O)C(=O)[O-])C
ZINC02009222	389.433	-1.68	-6.98	-87.28	5	8	137	0	5	C/C=C/C1=C(N2[C@H]([C@@H](C2=O)NC(=O)[C@@H](c3ccc(cc3)O)[NH3+])SC1)C(=O)[O-]
ZINC02009463	249.334	2.03	-0.62	-44.8	3	4	69	1	6	CC(C)(C)[NH2+]C[C@@H](COc1ccccc1C#N)O
ZINC02010790	250.705	3.25	-1.27	-47.98	0	3	43	-1	3	C[C@H](c1ccc(c(c1)Cl)N2CC=CC2)C(=O)[O-]
ZINC02011568	323.485	5.11	0.01	-34.82	1	2	9	1	2	c1ccc2c(c1)N(c3ccccc3S2)C[C@H]4C[NH+]5CCC4CC5
ZINC02014721	274.384	3.39	3.54	-26.77	1	3	30	1	5	CCOC(=O)[C@]1(CCC=C[C@H]1[NH+](C)C)c2ccccc2
ZINC02014722	274.384	3.39	3.71	-31.63	1	3	30	1	5	CCOC(=O)[C@@]1(CCC=C[C@H]1[NH+](C)C)c2ccccc2
ZINC02014723	274.384	3.39	3.68	-26.63	1	3	30	1	5	CCOC(=O)[C@@]1(CCC=C[C@@H]1[NH+](C)C)c2ccccc2
ZINC02014875	225.651	2.67	1.42	-45.99	0	3	49	-1	5	C=CCOc1ccc(cc1Cl)CC(=O)[O-]
ZINC02015503	414.434	2.81	2.35	-55.96	1	8	76	1	4	C[NH+]1CCc2cc3c(c(c2[C@H]1[C@@H]4c5ccc(c(c5C(=O)O4)OC)OC)OC)OCO3
ZINC02015652	264.389	3.18	0.37	-34.39	2	3	33	1	4	C[NH+](C)C[C@@H]1CCCC[C@@]1(c2cccc(c2)OC)O
ZINC02015833	286.439	4.59	0.88	-37.21	2	2	24	1	2	C[C@@H]1[C@@H]2Cc3ccc(cc3[C@]1(CC[NH+]2CC=C(C)C)C)O
ZINC02017274	346.403	2.12	-2.75	-54.92	4	6	84	1	5	COc1cc(cc(c1OC)OC)C[C@@H]2c3cc(c(cc3CC[NH2+]2)O)O
ZINC02018339	314.405	2.69	-1.64	-51.38	3	4	63	1	8	C[C@@H]([C@@H](c1ccccc1)O)[NH2+]CCC(=O)c2cccc(c2)OC
ZINC02018340	314.405	2.69	-1.06	-48.66	3	4	63	1	8	C[C@H]([C@@H](c1ccccc1)O)[NH2+]CCC(=O)c2cccc(c2)OC
ZINC02018341	314.405	2.69	-0.99	-49.27	3	4	63	1	8	C[C@@H]([C@H](c1ccccc1)O)[NH2+]CCC(=O)c2cccc(c2)OC
ZINC02018342	314.405	2.69	-1.66	-51.37	3	4	63	1	8	C[C@H]([C@H](c1ccccc1)O)[NH2+]CCC(=O)c2cccc(c2)OC
ZINC02018635	309.529	0.8	-3.05	-11.06	3	6	88	0	3	C([C@@H]([C@H]1[C@H]([C@@H]2[C@H](O1)O[C@H](O2)C(Cl)(Cl)Cl)O)O)O
ZINC02018980	256.797	3.37	2.26	-35.68	2	2	24	1	5	C[C@@H](C[NH+](C)C)[C@@](C)(Cc1ccc(cc1)Cl)O
ZINC02018981	256.797	3.37	0.9	-38.28	2	2	24	1	5	C[C@@H](C[NH+](C)C)[C@](C)(Cc1ccc(cc1)Cl)O
ZINC02018982	256.797	3.37	0.71	-38.53	2	2	24	1	5	C[C@H](C[NH+](C)C)[C@](C)(Cc1ccc(cc1)Cl)O
ZINC02019585	300.362	3.64	2.16	-7.8	0	6	60	0	3	CCC[C@H]1C(=O)N2c3cc(ccc3N=C(N2C1=O)N(C)C)C
ZINC02019839	390.42	-0.45	-6.47	-61.02	5	10	139	1	7	Cn1c2c(c(=O)n(c1=O)C)n(cn2)CCC[NH2+]C[C@H](c3cc(cc(c3)O)O)O
ZINC02020074	349.412	-0.36	-5.11	-81.64	4	7	117	0	4	CC1=C(N2[C@H]([C@H](C2=O)NC(=O)[C@H](C3=CCC=CC3)[NH3+])SC1)C(=O)[O-]
ZINC02020216	474.51	1.35	-6.75	-18.19	4	10	127	0	8	CCNNC(=O)[C@H]1[C@H]([C@@H](c2cc3c(cc2[C@@H]1c4cc(c(c(c4)OC)OC)OC)OCO3)O)CO
ZINC02020259	196.223	-2.68	-11.09	-43.9	7	6	117	1	6	C[NH2+]C[C@@H]([C@H]([C@@H]([C@@H](CO)O)O)O)O
ZINC02020528	379.524	3.68	0.9	-52.12	1	4	33	1	6	CCN1C[C@H](C(C1=O)(c2ccccc2)c3ccccc3)CC[NH+]4CCOCC4
ZINC02021263	424.497	2.52	1.64	-58.04	2	7	103	0	10	CCOC(=O)[C@@H](CCc1ccccc1)[NH2+][C@@H]2CCc3ccccc3N(C2=O)CC(=O)[O-]
ZINC02021839	438.524	1.49	1.14	-73.65	2	7	103	0	10	CCOC(=O)[C@H](CCc1ccccc1)[NH2+][C@H](C)C(=O)N2Cc3ccccc3C[C@@H]2C(=O)[O-]
ZINC02023647	343.078	4.28	0.4	-107.42	0	8	137	-2	3	c1c(cc(c(c1c2cc(cc(c2[O-])[N+](=O)[O-])Cl)[O-])[N+](=O)[O-])Cl
ZINC02025687	265.564	2.3	-3	-2.53	2	3	49	0	5	C[C@H](CC(C)(C)O)O[C@H](C(Cl)(Cl)Cl)O
ZINC02026775	310.414	1.15	-7.11	-43.59	5	5	87	1	6	CC(C)(C)[NH2+]C[C@H](COc1cccc2c1C[C@@H]([C@H](C2)O)O)O
ZINC02029382	379.414	1.74	-5.07	-60.83	1	8	108	-1	5	CC1([C@H](N2[C@@H](S1)[C@@H](C2=O)NC(=O)c3c(cccc3OC)OC)C(=O)[O-])C
ZINC02029386	379.414	1.74	-3.85	-60.59	1	8	108	-1	5	CC1([C@H](N2[C@@H](S1)[C@H](C2=O)NC(=O)c3c(cccc3OC)OC)C(=O)[O-])C
ZINC02032320	381.496	5.14	1.15	-32.83	3	5	67	1	9	Cc1cc2c([nH]1)cccc2OC[C@@H](C[NH2+]C(C)(C)C)OC(=O)c3ccccc3
ZINC02033588	482.441	1.47	-8.74	-16.51	5	10	155	0	4	COc1cc(ccc1O)[C@H]2[C@H](Oc3ccc(cc3O2)[C@@H]4[C@H](C(=O)c5c(cc(cc5O4)O)O)O)CO
ZINC02033589	482.441	1.47	-8.67	-17.03	5	10	155	0	4	COc1cc(ccc1O)[C@@H]2[C@H](Oc3ccc(cc3O2)[C@@H]4[C@H](C(=O)c5c(cc(cc5O4)O)O)O)CO
ZINC02033590	482.441	1.47	-8.87	-15.96	5	10	155	0	4	COc1cc(ccc1O)[C@H]2[C@H](Oc3ccc(cc3O2)[C@@H]4[C@@H](C(=O)c5c(cc(cc5O4)O)O)O)CO
ZINC02033840	333.408	2.01	-0.17	-55.02	1	6	89	-1	10	CCCN(CCC)C(=O)[C@@H](CCC(=O)[O-])NC(=O)c1ccccc1
ZINC02033841	333.408	2.01	-0.18	-55.73	1	6	89	-1	10	CCCN(CCC)C(=O)[C@H](CCC(=O)[O-])NC(=O)c1ccccc1
ZINC02033922	439.388	-2.37	1.85	-135.6	5	13	219	-2	9	c1cc(ccc1C(=O)N[C@H](CCC(=O)[O-])C(=O)[O-])NCc2cnc3c(n2)c(=O)nc([nH]3)N
ZINC02034754	304.841	4	2.69	-37.3	1	2	13	1	6	C[C@](c1ccccc1)(c2ccc(cc2)Cl)OCC[NH+](C)C
ZINC02036732	301.321	4.11	1.48	-51.86	0	3	57	-1	4	c1cc2cccc-3c2c(c1)-c4c3cc(cc4)C(=O)CCC(=O)[O-]
ZINC02036738	272.388	3.43	-2.58	-4.92	2	2	40	0	0	C[C@@]12CC[C@H]3c4ccc(cc4CC[C@H]3[C@@H]1CC[C@@H]2O)O
ZINC02036848	376.369	-0.76	-11.91	-24.04	5	10	161	0	5	Cc1cc2c(cc1C)n(c-3nc(=O)[nH]c(=O)c3n2)C[C@@H]([C@@H]([C@@H](CO)O)O)O
ZINC02036915	438.404	-2.21	-9.22	-123.71	6	13	224	-2	9	c1cc(ccc1C(=O)N[C@@H](CCC(=O)[O-])C(=O)[O-])NCc2cnc3c(n2)c(nc(n3)N)N
ZINC02036972	142.266	2.88	1.15	-35.21	2	1	16	1	4	C[C@@H](CCC=C(C)C)[NH2+]C
ZINC02037654	382.419	0.44	-4.94	-98.86	1	8	130	-2	5	CC1([C@H](N2[C@@H](S1)[C@@H](C2=O)NC(=O)[C@H](c3ccsc3)C(=O)[O-])C(=O)[O-])C
ZINC02037707	306.473	1	4.42	-29.23	0	1	0	1	4	CC[N+]1(CCC(=C(c2ccccc2)c3ccccc3)[C@@H]1C)CC
ZINC02037958	274.361	3.15	-3.15	-9.95	3	6	90	0	11	CCCCNC(=O)OC[C@](C)(CCC)COC(=O)N
ZINC02038507	331.461	3.5	-1.71	-55.24	1	4	41	1	4	C[C@H](CN1c2ccccc2S(=O)(=O)c3c1cccc3)C[NH+](C)C
ZINC02038603	156.269	3.33	0.05	-1.21	1	1	20	0	1	C[C@H]1CC[C@H]([C@H](C1)O)C(C)C
ZINC02038789	232.283	2.62	-0.4	-6.39	1	4	49	0	4	CCCC[C@@H]1C(=O)NN(C1=O)c2ccccc2
ZINC02038967	353.853	1.58	-12.31	-19.04	4	7	118	0	3	CC(C)C[C@H]1Nc2cc(c(cc2S(=O)(=O)N1)S(=O)(=O)N)Cl
ZINC02039583	300.378	1.41	-1.74	-52.23	2	4	43	1	1	C[NH+]1CC[C@]23c4c5ccc(c4O[C@H]2[C@@H](C=C[C@@H]3[C@H]1C5)O)OC
ZINC02040148	182.243	0.43	0.15	-40.99	4	3	57	1	4	CC[NH2+]C[C@@H](c1cccc(c1)O)O
ZINC02040149	182.243	0.43	0.08	-41.88	4	3	57	1	4	CC[NH2+]C[C@H](c1cccc(c1)O)O
ZINC02040199	414.434	2.81	2.3	-55.15	1	8	76	1	4	C[NH+]1CCc2cc3c(c(c2[C@@H]1[C@H]4c5ccc(c(c5C(=O)O4)OC)OC)OC)OCO3
ZINC02040778	309.347	1.19	-4.48	-13.3	1	7	90	0	7	COCCOc1cnc(nc1)NS(=O)(=O)c2ccccc2
ZINC02040947	360.474	-1.49	0.46	-41.71	1	5	59	1	8	CCCC[N+]1([C@H]2CC(C[C@@H]1[C@H]3[C@@H]2O3)OC(=O)[C@@H](CO)c4ccccc4)C
ZINC02040948	360.474	-1.49	0.3	-42.05	1	5	59	1	8	CCCC[N+]1([C@H]2CC(C[C@@H]1[C@H]3[C@@H]2O3)OC(=O)[C@H](CO)c4ccccc4)C
ZINC02041039	224.26	1.52	-1.53	-4.96	2	5	75	0	4	CC[C@H](C)C1(C(=O)NC(=O)NC1=O)CC=C
ZINC02041046	178.259	1.19	-2.16	-27.51	3	3	38	1	4	CN/C(=[NH+]\C)/NCc1ccccc1
ZINC02041240	214.692	2.56	-2.19	-4.99	2	2	40	0	2	CC(C)([C@](C)(c1ccc(cc1)Cl)O)O
ZINC02041300	223.228	1.09	-2.03	-17.38	1	5	56	0	4	COc1ccccc1OC[C@H]2CNC(=O)O2
ZINC02041302	182.172	-3.1	-13.71	-11.12	6	6	121	0	5	C([C@H]([C@H]([C@@H]([C@@H](CO)O)O)O)O)O
ZINC02041322	232.28	1.52	-4.17	-10.6	4	6	104	0	8	CC[C@H](C)C(C)(COC(=O)N)COC(=O)N
ZINC02041360	236.271	0.85	-3.43	-9.07	1	5	69	0	1	C[C@]1(C(=O)N=C(N(C1=O)C)O)C2=CCCCC2
ZINC02047403	267.245	-0.85	-11.79	-14.23	5	9	139	0	2	c1nc(c2c(n1)n(cn2)[C@@H]3[C@H]([C@@H]([C@@H](O3)CO)O)O)N
ZINC02100758	312.453	3.3	2.89	-10.81	0	2	34	0	1	CC(=O)[C@@H]1CC[C@H]2[C@@]1(CC[C@@H]3[C@H]2C=CC4=CC(=O)CC[C@@]34C)C
ZINC02106113	298.426	3.07	0.7	-6.8	1	2	37	0	0	C[C@@]12CC[C@@H]3[C@H]([C@@H]1CC[C@]2(C#C)O)CCC4=C3CCC(=O)C4
ZINC02115188	439.388	-2.37	-8.12	-130.55	5	13	218	-2	9	c1cc(ccc1C(=O)N[C@H](CCC(=O)[O-])C(=O)[O-])NCc2cnc3c(n2)c(=O)[nH]c(n3)N
ZINC02126310	345.208	-1.52	-9.96	-142.25	4	12	191	-2	4	c1nc(c2c(n1)n(cn2)[C@H]3[C@H]([C@@H]([C@H](O3)COP(=O)([O-])[O-])O)O)N
ZINC02169824	243.308	0.76	1.45	-51.03	2	5	81	-1	5	C1[C@@H]2[C@@H]([C@H](S1)CCCCC(=O)[O-])NC(=O)N2
ZINC02506688	414.287	-1.06	-8.13	-58.11	5	8	137	1	9	CS(=O)(=O)c1ccc(cc1)[C@H]([C@@H](COC(=O)C[NH3+])NC(=O)C(Cl)Cl)O
ZINC02507451	307.966	-0.36	-9.94	-8.39	4	4	80	0	5	C([C@H]([C@H]([C@@H]([C@@H](CBr)O)O)O)O)Br
ZINC02510048	263.41	2.47	1.25	-95.47	2	3	21	2	6	C[NH+](C)CCN(Cc1cccs1)c2cccc[nH+]2
ZINC02522648	234.319	2.28	0.95	-34.27	2	3	42	1	4	COC(=O)[C@@H](c1ccccc1)[C@@H]2CCCC[NH2+]2
ZINC02522669	337.487	3.79	2.41	-36.83	1	3	24	1	6	CCC(=O)N(c1ccccc1)C2CC[NH+](CC2)CCc3ccccc3
ZINC02530725	182.172	-3.1	-13.71	-11.13	6	6	121	0	5	C([C@@H]([C@@H]([C@H]([C@H](CO)O)O)O)O)O
ZINC02539484	157.064	1.55	5.38	-39.46	1	1	4	1	4	C[NH+](CCCl)CCCl
ZINC02539629	196.223	-2.68	-12.46	-43.8	7	6	117	1	6	C[NH2+]C[C@H]([C@H]([C@@H]([C@@H](CO)O)O)O)O
ZINC02545102	242.231	-1.43	-3.59	-23.11	3	7	104	0	2	Cc1cn(c(=O)[nH]c1=O)[C@H]2C[C@H]([C@@H](O2)CO)O
ZINC02548423	232.237	-2.38	-6.19	-53.04	0	6	94	-1	1	CC1([C@@H](N2[C@@H](S1(=O)=O)CC2=O)C(=O)[O-])C
ZINC02548959	216.192	2.28	3.16	-16.37	0	4	53	0	1	COc1c2c(ccc(=O)o2)cc3c1occ3
ZINC02555404	531.548	-5.52	-10.86	-96.42	3	12	193	-1	8	c1ccc(cc1)[C@H](C(=O)N[C@@H]2[C@@H]3N(C2=O)C(=C(CS3)C[n+]4ccc(cc4)C(=O)N)C(=O)[O-])S(=O)(=O)[O-]
ZINC02556854	182.172	-3.1	-12.42	-11	6	6	121	0	5	C([C@H]([C@@H]([C@H]([C@H](CO)O)O)O)O)O
ZINC02558245	299.288	-2.64	-10.5	-47.06	3	9	144	-1	2	CN1[C@@H](CC2=C/C(=N/NC(=O)N)/C(=O)C=C21)S(=O)(=O)[O-]
ZINC02566164	482.441	1.47	-8.77	-17.42	5	10	155	0	4	COc1cc(ccc1O)[C@@H]2[C@H](Oc3ccc(cc3O2)[C@H]4[C@H](C(=O)c5c(cc(cc5O4)O)O)O)CO
ZINC02570830	393.697	3.17	-1.92	-10.08	0	4	43	0	1	Cc1nnc2n1-c3c(cc(s3)Br)C(=NC2)c4ccccc4Cl
ZINC02570895	381.379	3.61	5.36	-13.11	2	5	78	0	4	Cc1ccc(cc1)c2cc(nn2c3ccc(cc3)S(=O)(=O)N)C(F)(F)F
ZINC02572653	242.231	-1.43	-4.77	-10.02	3	7	105	0	2	Cc1cn(c(=O)[nH]c1=O)[C@@H]2C[C@H]([C@H](O2)CO)O
ZINC02574862	236.202	0.86	0.23	-9.56	2	5	67	0	0	c1cc2c(cc1F)[C@]3(CCO2)C(=O)NC(=O)N3
ZINC02598638	438.524	1.49	1.23	-75.81	2	7	103	0	10	CCOC(=O)[C@@H](CCc1ccccc1)[NH2+][C@@H](C)C(=O)N2Cc3ccccc3C[C@@H]2C(=O)[O-]
ZINC02599970	345.419	2.05	-4.18	-44.74	5	6	95	1	8	C[C@H](Cc1ccc(cc1)OC)[NH2+]C[C@@H](c2ccc(c(c2)NC=O)O)O
ZINC02847375	206.309	2.57	2.82	-32.06	1	2	21	1	5	CC[NH+](CC)[C@H](C)C(=O)c1ccccc1
ZINC03008621	143.206	2.8	1.77	-45.02	0	2	40	-1	5	CCCC(CCC)C(=O)[O-]
ZINC03079340	161.201	-3.73	1.27	-57.45	1	4	60	0	4	C[N+](C)(C)C[C@@H](CC(=O)[O-])O
ZINC03079342	147.198	-2.1	0.18	-35.55	2	4	52	1	4	C[N+](C)(C)CCOC(=O)N
ZINC03097990	460.492	0.99	-8.34	-65.98	3	11	151	-1	5	CC1([C@H](N2[C@@H](S1)[C@@H](C2=O)NC(=O)[C@H](c3ccccc3)NC(=O)N4CCNC4=O)C(=O)[O-])C
ZINC03127406	184.195	0.74	-0.67	-5.46	2	5	75	0	2	CCC1(C(=O)NC(=O)NC1=O)CC
ZINC03137566	232.239	0.8	1.53	-7.18	2	5	75	0	2	CCC1(C(=O)NC(=O)NC1=O)c2ccccc2
ZINC03201876	267.245	-0.85	-5.63	-13.58	5	9	140	0	2	c1nc(c2c(n1)n(cn2)[C@@H]3[C@H]([C@@H]([C@H](O3)CO)O)O)N
ZINC03201878	267.245	-0.85	-11.21	-14.27	5	9	139	0	2	c1nc(c2c(n1)n(cn2)[C@H]3[C@H]([C@@H]([C@@H](O3)CO)O)O)N
ZINC03201889	345.208	-1.52	-10.5	-140.42	4	12	192	-2	4	c1nc(c2c(n1)n(cn2)[C@@H]3[C@H]([C@@H]([C@H](O3)COP(=O)([O-])[O-])O)O)N
ZINC03201891	345.208	-1.52	-10.08	-144.71	4	12	191	-2	4	c1nc(c2c(n1)n(cn2)[C@H]3[C@H]([C@@H]([C@@H](O3)COP(=O)([O-])[O-])O)O)N
ZINC03201893	345.208	-1.52	-10.26	-143.36	4	12	191	-2	4	c1nc(c2c(n1)n(cn2)[C@@H]3[C@H]([C@@H]([C@@H](O3)COP(=O)([O-])[O-])O)O)N
ZINC03201907	272.412	3.94	1.58	-39.78	1	2	13	1	1	C[NH+]1CC[C@@]23CCCC[C@@H]2[C@@H]1Cc4c3cc(cc4)OC
ZINC03201958	302.394	2.77	-3.11	-40.82	4	4	66	1	7	C[C@H](COc1ccccc1)[NH2+][C@H](C)[C@@H](c2ccc(cc2)O)O
ZINC03202698	415.496	-2.77	-2.01	-54.05	1	7	93	0	6	c1cc[n+](cc1)CC2=C(N3[C@@H]([C@H](C3=O)NC(=O)Cc4cccs4)SC2)C(=O)[O-]
ZINC03202700	415.496	-2.77	-2.56	-55.79	1	7	93	0	6	c1cc[n+](cc1)CC2=C(N3[C@H]([C@@H](C3=O)NC(=O)Cc4cccs4)SC2)C(=O)[O-]
ZINC03202703	415.496	-2.77	8.66	-58.55	1	7	93	0	6	c1cc[n+](cc1)CC2=C(N3[C@@H]([C@@H](C3=O)NC(=O)Cc4cccs4)SC2)C(=O)[O-]
ZINC03581409	150.13	-2.22	-9.87	-8.98	4	5	90	0	0	C1[C@@H]([C@H]([C@@H]([C@@H](O1)O)O)O)O
ZINC03589203	162.19	-2.44	-1.66	-49.32	1	4	69	-1	3	CC(=O)N[C@@H](CS)C(=O)[O-]
ZINC03593750	289.399	1.86	0.71	-46.03	2	4	50	1	6	CC[NH+](CC)CC[C@@]1(CCC(=O)NC1=O)c2ccccc2
ZINC03594299	176.243	0.81	5.94	-32.52	4	3	55	1	1	c1ccc2c(c1)CCN(C2)C(=[NH2+])N
ZINC03604143	365.411	-1.35	-9.89	-83.59	5	8	137	0	4	CC1([C@H](N2[C@@H](S1)[C@@H](C2=O)NC(=O)[C@@H](c3ccc(cc3)O)[NH3+])C(=O)[O-])C
ZINC03604145	365.411	-1.35	-9.08	-81.13	5	8	137	0	4	CC1([C@@H](N2[C@@H](S1)[C@@H](C2=O)NC(=O)[C@@H](c3ccc(cc3)O)[NH3+])C(=O)[O-])C
ZINC03606295	150.13	-2.22	-9.75	-11.02	4	5	90	0	0	C1[C@H]([C@H]([C@@H]([C@H](O1)O)O)O)O
ZINC03616640	349.412	-0.87	-7.81	-79.01	4	7	117	0	4	CC1([C@H](N2[C@H](S1)[C@H](C2=O)NC(=O)[C@H](c3ccccc3)[NH3+])C(=O)[O-])C
ZINC03628643	286.351	1.1	-4.27	-51.96	3	4	54	1	0	C[NH+]1CC[C@]23c4c5ccc(c4O[C@@H]2[C@H](C=C[C@H]3[C@H]1C5)O)O
ZINC03633221	149.284	1.82	4.7	-9.97	0	1	3	0	3	CCN(CC)C(=S)S
ZINC03635748	244.294	2.4	2.74	-7.87	0	4	44	0	5	CCOC(=O)c1cncn1[C@@H](C)c2ccccc2
ZINC03636152	210.233	1.02	0.44	-5.1	2	5	75	0	3	CC(C)C1(C(=O)NC(=O)NC1=O)CC=C
ZINC03641270	103.101	-1.9	-4.32	-47.53	4	4	65	1	0	C1[C@H](C(=O)NO1)[NH3+]
ZINC03641271	103.101	-1.9	-4.33	-47.94	4	4	65	1	0	C1[C@@H](C(=O)NO1)[NH3+]
ZINC03644825	414.287	-1.06	-9.06	-60.45	5	8	137	1	9	CS(=O)(=O)c1ccc(cc1)[C@@H]([C@@H](COC(=O)C[NH3+])NC(=O)C(Cl)Cl)O
ZINC03645145	131.175	-1.38	-1.59	-42.14	3	3	67	0	3	CC(C)C[C@@H](C(=O)[O-])[NH3+]
ZINC03647770	379.891	1.98	-12.38	-20.3	4	7	118	0	3	c1c2c(cc(c1Cl)S(=O)(=O)N)S(=O)(=O)N[C@H](N2)CC3CCCC3
ZINC03650334	376.369	-0.76	-6.28	-23.67	5	10	162	0	5	Cc1cc2c(cc1C)n(c-3nc(=O)[nH]c(=O)c3n2)C[C@@H]([C@H]([C@H](CO)O)O)O
ZINC03650895	236.271	1.97	-2.56	-5.88	2	5	75	0	2	CCC1(C(=O)NC(=O)NC1=O)C2=CCCCC2
ZINC03651680	212.249	1.49	-2.08	-4.92	2	5	75	0	3	CC[C@@H](C)C1(C(=O)NC(=O)NC1=O)CC
ZINC03775140	466.961	3.99	-0.79	-54.76	4	7	87	1	9	COc1cc(c(cc1C(=O)N[C@@H]2CC[NH+](C[C@@H]2OC)CCCOc3ccc(cc3)F)Cl)N
ZINC03775575	518.562	6.57	-2.64	-19.7	6	8	155	0	5	Cc1cc2c(c(c(c(c2C(C)C)O)O)C=O)c(c1c3c(cc4c(c3O)c(c(c(c4C(C)C)O)O)C=O)C)O
ZINC03776633	348.446	3.34	1.58	-83.85	1	4	57	0	6	Cc1ccc(cc1)/C(=C\C[NH+]2CCCC2)/c3cccc(n3)/C=C/C(=O)[O-]
ZINC03776970	389.433	-1.68	-6.84	-92.65	5	8	137	0	5	C/C=C/C1=C(N2[C@@H]([C@@H](C2=O)NC(=O)[C@@H](c3ccc(cc3)O)[NH3+])SC1)C(=O)[O-]
ZINC03778874	285.31	2.15	4.49	-13.34	0	5	78	0	3	c1cc(ccc1C#N)C(c2ccc(cc2)C#N)n3cncn3
ZINC03779042	267.245	-0.1	-5.23	-14.77	2	9	134	0	3	Cc1cn(c(=O)[nH]c1=O)[C@H]2C[C@@H]([C@H](O2)CO)N=[N+]=[N-]
ZINC03781664	212.342	2.09	-3.82	-44.19	4	3	55	1	3	CCC[NH2+][C@H]1CCc2c(sc(n2)N)C1
ZINC03781867	299.288	-3.22	-5.81	-50.72	0	9	125	-1	3	C[C@]1([C@@H](N2[C@H](S1(=O)=O)CC2=O)C(=O)[O-])Cn3ccnn3
ZINC03781943	424.497	2.52	1.64	-57.87	2	7	103	0	10	CCOC(=O)[C@H](CCc1ccccc1)[NH2+][C@H]2CCc3ccccc3N(C2=O)CC(=O)[O-]
ZINC03782486	496.647	5.56	2.7	-55.48	2	6	68	1	12	CC(C)[C@H]1c2ccc(cc2CC[C@@]1(CC[NH+](C)CCCc3[nH]c4ccccc4n3)OC(=O)COC)F
ZINC03782807	369.329	2	1.46	-81.84	0	8	132	-2	5	CCCc1c2c(cc3c1oc(cc3=O)C(=O)[O-])c(=O)cc(n2CC)C(=O)[O-]
ZINC03782818	438.447	4.54	0.49	-124.99	0	9	119	-2	7	CCOc1nc2cccc(c2n1Cc3ccc(cc3)c4ccccc4c5[n-]nnn5)C(=O)[O-]
ZINC03785268	416.582	3.94	-6.33	-47.08	5	5	86	1	16	c1ccc(cc1)CCCCOCCCCCC[NH2+]C[C@H](c2ccc(c(c2)CO)O)O
ZINC03785505	506.579	5.34	2.29	-40.55	1	9	115	1	9	CC1=NC(=C([C@H](C1C(=O)OC)c2cccc(c2)[N+](=O)[O-])C(=O)O[C@@H]3CCC[NH+](C3)Cc4ccccc4)C
ZINC03786192	355.41	2.15	0.49	-64.73	0	3	57	-1	4	CC\1=C(c2cc(ccc2/C1=C\c3ccc(cc3)[S@](=O)C)F)CC(=O)[O-]
ZINC03787060	299.288	-3.22	-5.77	-56.35	0	9	125	-1	3	C[C@@]1([C@@H](N2[C@H](S1(=O)=O)CC2=O)C(=O)[O-])Cn3ccnn3
ZINC03792909	200.327	1.76	-1.13	-38.81	1	2	13	1	0	C[C@@H]1O[C@@]2(C[NH+]3CCC2CC3)CS1
ZINC03793076	383.376	1.95	-3	-25.44	1	7	86	0	7	COc1ccnc(c1OC)C[S@@](=O)c2[nH]c3ccc(cc3n2)OC(F)F
ZINC03794601	325.407	3.17	4.06	-44.38	1	3	37	1	5	C[NH+](C)CCC[C@]1(c2ccc(cc2CO1)C#N)c3ccc(cc3)F
ZINC03795098	243.219	-1.93	-12.21	-20.17	5	8	130	0	2	c1cn(c(=O)nc1N)[C@H]2[C@H]([C@@H]([C@H](O2)CO)O)O
ZINC03796581	168.304	2.96	1.07	-33.67	2	1	16	1	1	CC1([C@H]2CC[C@H](C2)[C@]1(C)[NH2+]C)C
ZINC03798064	285.691	0.1	-9.73	-11.15	4	8	119	0	2	c1nc2c(nc(nc2n1[C@H]3C[C@@H]([C@H](O3)CO)O)Cl)N
ZINC03798537	451.587	4.87	1.14	-68.38	1	6	81	-1	10	CCOc1cc(ccc1C(=O)[O-])CC(=O)N[C@@H](CC(C)C)c2ccccc2N3CCCCC3
ZINC03798734	325.428	5.57	3.42	-59.77	0	3	49	-1	6	Cc1cc(c(c(c1/C=C/C(=C/C=C/C(=CC(=O)[O-])C)/C)C)C)OC
ZINC03798734	325.428	5.57	3.43	-55.67	0	3	49	-1	6	Cc1cc(c(c(c1/C=C/C(=C/C=C/C(=C/C(=O)[O-])/C)/C)C)C)OC
ZINC03798736	409.89	2.54	-2.11	-43.93	3	7	101	1	10	CCOC(=O)C1[C@@H](C(=C(N=C1COCC[NH3+])C)C(=O)OC)c2ccccc2Cl
ZINC03799072	416.582	3.94	-6.28	-50.2	5	5	86	1	16	c1ccc(cc1)CCCCOCCCCCC[NH2+]C[C@@H](c2ccc(c(c2)CO)O)O
ZINC03800008	453.631	3.44	0.19	-89.88	4	7	74	2	8	CCNC(=O)N(CCC[NH+](C)C)C(=O)[C@@H]1C[C@@H]2c3cccc4c3c(c[nH]4)C[C@H]2[NH+](C1)CC=C
ZINC03800706	325.407	3.17	4.02	-44.52	1	3	37	1	5	C[NH+](C)CCC[C@@]1(c2ccc(cc2CO1)C#N)c3ccc(cc3)F
ZINC03800980	506.579	5.34	2.22	-44.55	1	9	115	1	9	CC1=NC(=C([C@@H](C1C(=O)OC)c2cccc(c2)[N+](=O)[O-])C(=O)O[C@@H]3CCC[NH+](C3)Cc4ccccc4)C
ZINC03801919	246.072	-3.46	-7.13	-331.15	4	8	174	-3	5	C(CC(O)(P(=O)([O-])[O-])P(=O)([O-])[O-])C[NH3+]
ZINC03812862	232.045	-3.73	-7.31	-304.35	4	8	174	-3	4	C(C[NH3+])C(O)(P(=O)([O-])[O-])P(=O)([O-])[O-]
ZINC03812865	300.226	3.95	-2.2	-100.47	2	8	145	-2	4	c1cc(c(cc1/N=N/c2ccc(c(c2)C(=O)[O-])O)C(=O)[O-])O
ZINC03812869	367.814	-1.7	-5.02	-80.94	4	7	117	0	4	c1ccc(cc1)[C@H](C(=O)N[C@H]2[C@@H]3N(C2=O)C(=C(CS3)Cl)C(=O)[O-])[NH3+]
ZINC03812872	418.446	4.06	1.81	-13.35	0	9	120	0	10	CC1=NC(=C([C@H](C1C(=O)OCCOC)c2cccc(c2)[N+](=O)[O-])C(=O)OC(C)C)C
ZINC03812876	292.399	2.58	-2.1	-45.53	3	4	63	1	6	CC(C)(C)[NH2+]C[C@H](COc1cccc2c1CCCC2=O)O
ZINC03812892	472.693	6.17	-0.11	-44.53	3	3	44	1	9	CC(C)(C)c1ccc(cc1)[C@H](CCC[NH+]2CCC(CC2)C(c3ccccc3)(c4ccccc4)O)O
ZINC03812897	296.41	3.66	-1.04	-5.88	2	2	40	0	0	C[C@]12CC[C@@H]3c4ccc(cc4CC[C@H]3[C@@H]1CC[C@]2(C#C)O)O
ZINC03812903	295.359	0.59	-1.89	-47.98	3	6	73	1	5	COc1cc(cc(c1OC)OC)C(=O)N[C@H]2CCC[NH2+]C2
ZINC03812913	382.541	3.88	-0.64	-10.46	2	5	83	0	14	CCCC[C@@](C)(C/C=C/[C@H]1[C@@H](CC(=O)[C@@H]1CCCCCCC(=O)OC)O)O
ZINC03812918	367.557	4.97	2.57	-31.39	1	3	16	1	10	CC(C)COC[C@@H](CN(Cc1ccccc1)c2ccccc2)[NH+]3CCCC3
ZINC03812923	393.468	4.91	-4.99	-17.11	2	6	80	0	5	COc1cc(ccc1Nc2c3ccccc3nc4c2cccc4)NS(=O)(=O)C
ZINC03812930	361.399	2.66	-6.76	-55.09	2	7	112	-1	5	c1ccc(cc1)Oc2c(cc(cc2S(=O)(=O)N)C(=O)[O-])N3CCCC3
ZINC03812974	310.414	1.15	-7.38	-42.67	5	5	86	1	6	CC(C)(C)[NH2+]C[C@H](COc1cccc2c1C[C@@H]([C@@H](C2)O)O)O
ZINC03812988	328.476	3.5	-2.73	-39.34	3	3	44	1	2	c1cc2c(cc1O)[C@@]34CCCC[C@]3([C@@H](C2)[NH+](CC4)CC5CCC5)O
ZINC03812992	281.271	2.14	-1.89	-10.27	1	6	87	0	2	c1ccc(cc1)C2=NCC(=O)Nc3c2cc(cc3)[N+](=O)[O-]
ZINC03812994	313.288	2.13	0.17	-11.62	0	6	78	0	2	CN1c2ccc(cc2C(=NCC1=O)c3ccccc3F)[N+](=O)[O-]
ZINC03813003	315.716	2.77	-2.23	-10.75	1	6	87	0	2	c1ccc(c(c1)C2=NCC(=O)Nc3c2cc(cc3)[N+](=O)[O-])Cl
ZINC03813010	246.194	-1.72	-7.31	-14.47	3	7	104	0	2	c1c(c(=O)[nH]c(=O)n1[C@H]2C[C@@H]([C@H](O2)CO)O)F
ZINC03813042	222.251	-1.15	-4.24	-21.13	3	7	115	0	2	CC(=O)Nc1nnc(s1)S(=O)(=O)N
ZINC03813061	363.415	3.45	-5.78	-53.43	3	7	121	-1	8	CCCCNc1cc(cc(c1Oc2ccccc2)S(=O)(=O)N)C(=O)[O-]
ZINC03813069	380.509	2.65	-1.55	-45.72	4	7	95	1	10	CCN(CC)C(=O)Nc1ccc(c(c1)C(=O)C)OC[C@@H](C[NH2+]C(C)(C)C)O
ZINC03813082	354.47	-1.01	2.85	-34.76	1	4	46	1	6	CC[N+]1(CCC[C@H](C1)OC(=O)C(c2ccccc2)(c3ccccc3)O)C
ZINC03813083	340.443	-1.39	2.7	-36.3	1	4	46	1	5	C[N+]1(CCC[C@H](C1)OC(=O)C(c2ccccc2)(c3ccccc3)O)C
ZINC03813087	430.565	4.89	4.16	-47.89	1	6	58	1	14	CC[NH+](CCCCOC(=O)c1ccc(c(c1)OC)OC)[C@H](C)Cc2ccc(cc2)OC
ZINC03813088	353.479	3.36	-2.42	-51.08	2	5	97	-1	13	CCCCC[C@@H](/C=C/[C@H]1[C@@H](CC(=O)[C@@H]1CCCCCCC(=O)[O-])O)O
ZINC03814199	376.453	0.51	0.55	-61.67	2	7	103	0	10	CCOC(=O)[C@H](CCc1ccccc1)[NH2+][C@@H](C)C(=O)N2CCC[C@@H]2C(=O)[O-]
ZINC03814294	268.273	-2.08	-10.58	-17.25	4	8	112	0	2	c1nc2c(n1[C@H]3C[C@@H]([C@H](O3)CO)O)N=CNC[C@@H]2O
ZINC03814363	416.945	4.44	3.26	-14.44	0	4	60	0	3	CC(=O)[C@@]1(CC[C@H]2[C@@]1(CC[C@@H]3[C@@H]2C=C(C4=CC(=O)[C@@H]5C[C@@H]5[C@@]34C)Cl)C)OC(=O)C
ZINC03814364	272.388	3.43	-2.79	-5.11	2	2	40	0	0	C[C@]12CC[C@@H]3c4ccc(cc4CC[C@H]3[C@@H]1CC[C@@H]2O)O
ZINC03814382	429.604	5.6	0.91	-10.07	1	3	40	0	2	CC#C[C@]1(CC[C@@H]2[C@@]1(C[C@@H](C3=C4CCC(=O)C=C4CC[C@@H]23)c5ccc(cc5)N(C)C)C)O
ZINC03814419	298.426	3.07	0.71	-6.58	1	2	37	0	0	C[C@]12CC[C@H]3[C@H]([C@@H]1CC[C@]2(C#C)O)CCC4=C3CCC(=O)C4
ZINC03815424	310.437	4.2	8.05	-5.65	1	2	29	0	1	C[C@]12CC[C@@H]3c4ccc(cc4CC[C@H]3[C@@H]1CC[C@]2(C#C)O)OC
ZINC03830174	369.424	-0.71	-9.51	-26.89	5	8	149	0	4	CC(=O)NS(=O)(=O)c1cc(ccc1S(=O)(=O)c2ccc(cc2)N)N
ZINC03830175	555.855	2.81	6.72	-46.9	1	4	69	-1	2	CC(=O)Nc1c(cc(c(c1I)C(=O)[O-])I)I
ZINC03830178	267.245	-0.85	-10.55	-14.57	5	9	139	0	2	c1nc(c2c(n1)n(cn2)[C@@H]3[C@@H]([C@@H]([C@@H](O3)CO)O)O)N
ZINC03830179	267.245	-0.85	-11.18	-15.62	5	9	139	0	2	c1nc(c2c(n1)n(cn2)[C@H]3[C@@H]([C@@H]([C@@H](O3)CO)O)O)N
ZINC03830180	345.208	-1.52	-9	-146.9	4	12	191	-2	4	c1nc(c2c(n1)n(cn2)[C@@H]3[C@@H]([C@@H]([C@@H](O3)COP(=O)([O-])[O-])O)O)N
ZINC03830182	360.45	1.16	-1.88	-15.43	2	5	91	0	3	C[C@@]12CCC(=O)C=C1CC[C@@H]3[C@@H]2[C@@H](C[C@@]4([C@@H]3CC[C@@H]4C(=O)CO)C=O)O
ZINC03830183	360.45	1.16	-1.79	-16.59	2	5	91	0	3	C[C@]12CCC(=O)C=C1CC[C@@H]3[C@@H]2[C@@H](C[C@@]4([C@@H]3CC[C@@H]4C(=O)CO)C=O)O
ZINC03830184	360.45	1.16	-1.75	-15.58	2	5	91	0	3	C[C@@]12CCC(=O)C=C1CC[C@H]3[C@@H]2[C@@H](C[C@@]4([C@@H]3CC[C@@H]4C(=O)CO)C=O)O
ZINC03830185	360.45	1.16	-2.04	-15.68	2	5	91	0	3	C[C@]12CCC(=O)C=C1CC[C@H]3[C@@H]2[C@@H](C[C@@]4([C@@H]3CC[C@@H]4C(=O)CO)C=O)O
ZINC03830186	400.647	6.76	-0.89	-4.36	2	2	40	0	6	CC(C)CCC[C@@H](C)[C@@H]1CC[C@@H]2[C@@]1(CCCC2=C/C=C/3\C[C@@H](C[C@@H](C3=C)O)O)C
ZINC03830187	400.647	6.76	-0.88	-4.25	2	2	40	0	6	CC(C)CCC[C@H](C)[C@@H]1CC[C@@H]2[C@@]1(CCCC2=C/C=C/3\C[C@@H](C[C@@H](C3=C)O)O)C
ZINC03830188	400.647	6.76	-0.9	-4.16	2	2	40	0	6	CC(C)CCC[C@@H](C)[C@H]1CC[C@@H]2[C@@]1(CCCC2=C/C=C/3\C[C@@H](C[C@@H](C3=C)O)O)C
ZINC03830189	400.647	6.76	-0.87	-4.1	2	2	40	0	6	CC(C)CCC[C@H](C)[C@H]1CC[C@@H]2[C@@]1(CCCC2=C/C=C/3\C[C@@H](C[C@@H](C3=C)O)O)C
ZINC03830190	208.217	0.81	-1.52	-5.48	2	5	75	0	4	C=CCC1(C(=O)NC(=O)NC1=O)CC=C
ZINC03830191	300.486	5.56	0.45	-1.53	1	1	20	0	2	C[C@@]12CC[C@@H]3[C@@H]([C@@H]1CC[C@@]2(CC=C)O)CCC4=CCCC[C@@H]34
ZINC03830192	300.486	5.56	0.43	-1.59	1	1	20	0	2	C[C@]12CC[C@@H]3[C@@H]([C@@H]1CC[C@@]2(CC=C)O)CCC4=CCCC[C@@H]34
ZINC03830193	300.486	5.56	0.54	-1.28	1	1	20	0	2	C[C@@]12CC[C@H]3[C@@H]([C@@H]1CC[C@@]2(CC=C)O)CCC4=CCCC[C@@H]34
ZINC03830194	300.486	5.56	0.43	-1.72	1	1	20	0	2	C[C@]12CC[C@H]3[C@@H]([C@@H]1CC[C@@]2(CC=C)O)CCC4=CCCC[C@@H]34
ZINC03830195	262.373	3.31	3.33	-39.15	1	3	30	1	4	CCC(=O)O[C@]1(CC[NH+](C[C@@H]1C)C)c2ccccc2
ZINC03830196	332.484	3.07	1.24	-8.53	1	3	54	0	1	CC(=O)[C@@H]1CC[C@@H]2[C@@]1(CC(=O)[C@@H]3[C@@H]2CC[C@@H]4[C@@]3(CC[C@@H](C4)O)C)C
ZINC03830197	332.484	3.07	-0.04	-7.16	1	3	54	0	1	CC(=O)[C@H]1CC[C@@H]2[C@@]1(CC(=O)[C@@H]3[C@@H]2CC[C@@H]4[C@@]3(CC[C@@H](C4)O)C)C
ZINC03830198	332.484	3.07	-0.23	-8.5	1	3	54	0	1	CC(=O)[C@@H]1CC[C@H]2[C@@]1(CC(=O)[C@@H]3[C@@H]2CC[C@@H]4[C@@]3(CC[C@@H](C4)O)C)C
ZINC03830199	332.484	3.07	-0.65	-6.65	1	3	54	0	1	CC(=O)[C@H]1CC[C@H]2[C@@]1(CC(=O)[C@@H]3[C@@H]2CC[C@@H]4[C@@]3(CC[C@@H](C4)O)C)C
ZINC03830200	353.479	3.36	-2.4	-51.19	2	5	97	-1	13	CCCCC[C@@H](/C=C/[C@@H]1[C@@H](CC(=O)[C@@H]1CCCCCCC(=O)[O-])O)O
ZINC03830201	353.479	3.36	-2.48	-53.83	2	5	97	-1	13	CCCCC[C@H](/C=C/[C@@H]1[C@@H](CC(=O)[C@@H]1CCCCCCC(=O)[O-])O)O
ZINC03830202	353.479	3.36	-2.65	-51.46	2	5	97	-1	13	CCCCC[C@H](/C=C/[C@H]1[C@@H](CC(=O)[C@@H]1CCCCCCC(=O)[O-])O)O
ZINC03830204	325.434	2.2	-3.1	-63.54	1	6	77	0	3	CC1([C@@H](N2[C@@H](S1)[C@@H](C2=O)/[NH+]=C/N3CCCCCC3)C(=O)[O-])C
ZINC03830205	325.434	2.2	-3.87	-67.91	1	6	77	0	3	CC1([C@H](N2[C@@H](S1)[C@@H](C2=O)/[NH+]=C/N3CCCCCC3)C(=O)[O-])C
ZINC03830206	325.434	2.2	-3.07	-67.67	1	6	77	0	3	CC1([C@@H](N2[C@H](S1)[C@@H](C2=O)/[NH+]=C/N3CCCCCC3)C(=O)[O-])C
ZINC03830207	325.434	2.2	-2.74	-65.21	1	6	77	0	3	CC1([C@H](N2[C@H](S1)[C@@H](C2=O)/[NH+]=C/N3CCCCCC3)C(=O)[O-])C
ZINC03830212	646.327	8.36	2.42	-36.05	1	4	43	1	11	CCCCc1c(c2ccccc2o1)C(=O)c3cc(c(c(c3)I)OCC[NH+](CC)CC)I
ZINC03830213	409.89	2.54	-2.2	-45.93	3	7	101	1	10	CCOC(=O)C1[C@H](C(=C(N=C1COCC[NH3+])C)C(=O)OC)c2ccccc2Cl
ZINC03830215	365.411	-1.35	-8.68	-81.44	5	8	137	0	4	CC1([C@@H](N2[C@H](S1)[C@@H](C2=O)NC(=O)[C@@H](c3ccc(cc3)O)[NH3+])C(=O)[O-])C
ZINC03830216	365.411	-1.35	-8.34	-78.08	5	8	137	0	4	CC1([C@H](N2[C@H](S1)[C@@H](C2=O)NC(=O)[C@@H](c3ccc(cc3)O)[NH3+])C(=O)[O-])C
ZINC03830217	349.412	-0.87	-7.8	-78.84	4	7	117	0	4	CC1([C@@H](N2[C@@H](S1)[C@@H](C2=O)NC(=O)[C@@H](c3ccccc3)[NH3+])C(=O)[O-])C
ZINC03830218	349.412	-0.87	1.85	-78.12	4	7	117	0	4	CC1([C@@H](N2[C@H](S1)[C@@H](C2=O)NC(=O)[C@@H](c3ccccc3)[NH3+])C(=O)[O-])C
ZINC03830219	349.412	-0.87	-6.37	-74.79	4	7	117	0	4	CC1([C@H](N2[C@H](S1)[C@@H](C2=O)NC(=O)[C@@H](c3ccccc3)[NH3+])C(=O)[O-])C
ZINC03830220	117.148	1.75	4.38	-2.42	0	3	39	0	4	CC(C)CCON=O
ZINC03830221	225.204	-1.96	-9.5	-15.59	3	7	100	0	1	[H]/N=c\1/ccn2c(n1)O[C@@H]3[C@@H]2O[C@@H]([C@@H]3O)CO
ZINC03830222	225.204	-1.96	-9.69	-17.69	3	7	100	0	1	[H]/N=c\1/ccn2c(n1)O[C@H]3[C@@H]2O[C@@H]([C@@H]3O)CO
ZINC03830223	290.447	3.43	-2.13	-3.56	2	2	40	0	0	C[C@@]12CC[C@@H]3[C@@H]([C@@H]1CC[C@@H]2O)CC=C4[C@@]3(CC[C@@H](C4)O)C
ZINC03830224	290.447	3.43	-2.67	-3.35	2	2	40	0	0	C[C@]12CC[C@@H]3[C@@H]([C@@H]1CC[C@@H]2O)CC=C4[C@@]3(CC[C@@H](C4)O)C
ZINC03830225	290.447	3.43	-3.03	-3.51	2	2	40	0	0	C[C@@]12CC[C@H]3[C@@H]([C@@H]1CC[C@@H]2O)CC=C4[C@@]3(CC[C@@H](C4)O)C
ZINC03830226	290.447	3.43	-2.65	-3.2	2	2	40	0	0	C[C@]12CC[C@H]3[C@@H]([C@@H]1CC[C@@H]2O)CC=C4[C@@]3(CC[C@@H](C4)O)C
ZINC03830233	176.124	-1.96	-5.92	-11.62	3	6	104	0	2	C([C@@H]([C@@H]1C(=O)C(C(=O)O1)O)O)O
ZINC03830236	176.124	-1.96	-5.91	-12.16	3	6	104	0	2	C([C@H]([C@H]1C(=O)C(C(=O)O1)O)O)O
ZINC03830237	409.528	-4.56	-12.73	-324.6	14	11	199	4	6	C[C@@H]([C@@H]1CC[C@@H]([C@@H](O1)O[C@@H]2[C@@H]([C@@H]([C@@H]([C@@H]([C@@H]2O)N(C)C(=O)C[NH3+])OC)O)[NH3+])[NH3+])[NH3+]
ZINC03830238	409.528	-4.56	-12.84	-319.15	14	11	199	4	6	C[C@H]([C@@H]1CC[C@@H]([C@@H](O1)O[C@@H]2[C@@H]([C@@H]([C@@H]([C@@H]([C@@H]2O)N(C)C(=O)C[NH3+])OC)O)[NH3+])[NH3+])[NH3+]
ZINC03830239	409.528	-4.56	-12.68	-315.18	14	11	199	4	6	C[C@@H]([C@H]1CC[C@@H]([C@@H](O1)O[C@@H]2[C@@H]([C@@H]([C@@H]([C@@H]([C@@H]2O)N(C)C(=O)C[NH3+])OC)O)[NH3+])[NH3+])[NH3+]
ZINC03830240	409.528	-4.56	-12.49	-320.05	14	11	199	4	6	C[C@H]([C@H]1CC[C@@H]([C@@H](O1)O[C@@H]2[C@@H]([C@@H]([C@@H]([C@@H]([C@@H]2O)N(C)C(=O)C[NH3+])OC)O)[NH3+])[NH3+])[NH3+]
ZINC03830241	352.476	-1.88	-12.22	-303.6	13	9	167	4	5	C[C@@H]([C@@H]1CC[C@@H]([C@@H](O1)O[C@@H]2[C@@H]([C@@H]([C@@H]([C@@H]([C@@H]2O)[NH2+]C)OC)O)[NH3+])[NH3+])[NH3+]
ZINC03830242	352.476	-1.88	-12.38	-287.24	13	9	167	4	5	C[C@H]([C@@H]1CC[C@@H]([C@@H](O1)O[C@@H]2[C@@H]([C@@H]([C@@H]([C@@H]([C@@H]2O)[NH2+]C)OC)O)[NH3+])[NH3+])[NH3+]
ZINC03830243	352.476	-1.88	-12.31	-295.95	13	9	167	4	5	C[C@@H]([C@H]1CC[C@@H]([C@@H](O1)O[C@@H]2[C@@H]([C@@H]([C@@H]([C@@H]([C@@H]2O)[NH2+]C)OC)O)[NH3+])[NH3+])[NH3+]
ZINC03830244	352.476	-1.88	-12.1	-292.44	13	9	167	4	5	C[C@H]([C@H]1CC[C@@H]([C@@H](O1)O[C@@H]2[C@@H]([C@@H]([C@@H]([C@@H]([C@@H]2O)[NH2+]C)OC)O)[NH3+])[NH3+])[NH3+]
ZINC03830246	401.982	6.56	0.41	-77.81	3	4	39	2	9	CC[NH+](CC)CCC[C@@H](C)Nc1c2ccc(cc2[nH+]c3c1cc(cc3)OC)Cl
ZINC03830247	401.982	6.56	0.24	-82.11	3	4	39	2	9	CC[NH+](CC)CCC[C@H](C)Nc1c2ccc(cc2[nH+]c3c1cc(cc3)OC)Cl
ZINC03830251	244.207	-2.34	-11.15	-16.85	5	9	143	0	2	c1nc(nc(=O)n1[C@@H]2[C@@H]([C@@H]([C@@H](O2)CO)O)O)N
ZINC03830252	244.207	-2.34	-11.41	-22.72	5	9	143	0	2	c1nc(nc(=O)n1[C@@H]2[C@H]([C@@H]([C@@H](O2)CO)O)O)N
ZINC03830253	244.207	-2.34	-11.66	-16.79	5	9	143	0	2	c1nc(nc(=O)n1[C@H]2[C@H]([C@@H]([C@@H](O2)CO)O)O)N
ZINC03830254	371.302	-1.15	0.34	-19.42	1	12	155	0	8	CC(=O)OC[C@@H]1[C@@H]([C@@H]([C@@H](O1)n2c(=O)[nH]c(=O)cn2)OC(=O)C)OC(=O)C
ZINC03830255	371.302	-1.15	0.48	-19.59	1	12	155	0	8	CC(=O)OC[C@H]1[C@@H]([C@@H]([C@@H](O1)n2c(=O)[nH]c(=O)cn2)OC(=O)C)OC(=O)C
ZINC03830256	371.302	-1.15	-0.12	-19.57	1	12	155	0	8	CC(=O)OC[C@@H]1[C@H]([C@@H]([C@@H](O1)n2c(=O)[nH]c(=O)cn2)OC(=O)C)OC(=O)C
ZINC03830257	371.302	-1.15	0.17	-17.72	1	12	155	0	8	CC(=O)OC[C@H]1[C@H]([C@@H]([C@@H](O1)n2c(=O)[nH]c(=O)cn2)OC(=O)C)OC(=O)C
ZINC03830260	460.492	0.99	-8.6	-67.37	3	11	150	-1	5	CC1([C@H](N2[C@@H](S1)[C@@H](C2=O)NC(=O)[C@@H](c3ccccc3)NC(=O)N4CCNC4=O)C(=O)[O-])C
ZINC03830261	460.492	0.99	-7.83	-68.46	3	11	150	-1	5	CC1([C@@H](N2[C@H](S1)[C@@H](C2=O)NC(=O)[C@@H](c3ccccc3)NC(=O)N4CCNC4=O)C(=O)[O-])C
ZINC03830262	460.492	0.99	-7.81	-68.35	3	11	150	-1	5	CC1([C@H](N2[C@H](S1)[C@@H](C2=O)NC(=O)[C@@H](c3ccccc3)NC(=O)N4CCNC4=O)C(=O)[O-])C
ZINC03830263	434.432	-3.67	-10.6	-62.07	4	13	204	-1	7	C[C@@H]1[C@@H](C(=O)N1S(=O)(=O)O)NC(=O)/C(=N/OC(C)(C)C(=O)[O-])/c2csc(n2)N
ZINC03830264	434.432	-3.67	-1.57	-75.19	4	13	204	-1	7	C[C@H]1[C@@H](C(=O)N1S(=O)(=O)O)NC(=O)/C(=N\OC(C)(C)C(=O)[O-])/c2csc(n2)N
ZINC03830266	434.432	-3.67	-9.77	-72.33	4	13	204	-1	7	C[C@H]1[C@H](C(=O)N1S(=O)(=O)O)NC(=O)/C(=N\OC(C)(C)C(=O)[O-])/c2csc(n2)N
ZINC03830269	424.497	2.52	1.5	-66.28	2	7	103	0	10	CCOC(=O)[C@@H](CCc1ccccc1)[NH2+][C@H]2CCc3ccccc3N(C2=O)CC(=O)[O-]
ZINC03830270	506.579	5.34	2.33	-45.9	1	9	115	1	9	CC1=NC(=C([C@H](C1C(=O)OC)c2cccc(c2)[N+](=O)[O-])C(=O)O[C@H]3CCC[NH+](C3)Cc4ccccc4)C
ZINC03830271	506.579	5.34	2.18	-40.71	1	9	115	1	9	CC1=NC(=C([C@@H](C1C(=O)OC)c2cccc(c2)[N+](=O)[O-])C(=O)O[C@H]3CCC[NH+](C3)Cc4ccccc4)C
ZINC03830273	258.254	-2.22	-14.21	-47.88	9	8	149	1	5	c1cc(c(c(c1CNNC(=O)[C@@H](CO)[NH3+])O)O)O
ZINC03830274	258.254	-2.22	-14.24	-47.72	9	8	149	1	5	c1cc(c(c(c1CNNC(=O)[C@H](CO)[NH3+])O)O)O
ZINC03830276	603.75	1.57	-4.15	-20.52	1	12	121	0	33	CCCCNc1ccc(cc1)C(=O)OCCOCCOCCOCCOCCOCCOCCOCCOCCOC
ZINC03830280	405.515	2.2	2.91	-55.66	1	7	69	1	7	CCN(CC)C(=O)[C@H]1C[NH+]2CCc3cc(c(cc3[C@@H]2C[C@@H]1OC(=O)C)OC)OC
ZINC03830283	367.557	4.97	2.69	-27.8	1	3	16	1	10	CC(C)COC[C@H](CN(Cc1ccccc1)c2ccccc2)[NH+]3CCCC3
ZINC03830285	392.467	2.06	-3.36	-15.34	3	5	94	0	2	C[C@@H]1C[C@@H]2[C@@H]3CCC4=CC(=O)C=C[C@@]4([C@@]3([C@@H](C[C@@]2([C@@]1(C(=O)CO)O)C)O)F)C
ZINC03830286	392.467	2.06	-1.81	-11.51	3	5	94	0	2	C[C@H]1C[C@@H]2[C@@H]3CCC4=CC(=O)C=C[C@@]4([C@@]3([C@@H](C[C@@]2([C@@]1(C(=O)CO)O)C)O)F)C
ZINC03830287	392.467	2.06	-3.14	-13.87	3	5	94	0	2	C[C@@H]1C[C@H]2[C@@H]3CCC4=CC(=O)C=C[C@@]4([C@@]3([C@@H](C[C@@]2([C@@]1(C(=O)CO)O)C)O)F)C
ZINC03830288	392.467	2.06	-3.11	-14.88	3	5	94	0	2	C[C@H]1C[C@H]2[C@@H]3CCC4=CC(=O)C=C[C@@]4([C@@]3([C@@H](C[C@@]2([C@@]1(C(=O)CO)O)C)O)F)C
ZINC03830289	434.504	2.76	0.11	-14.98	2	6	100	0	4	C[C@@H]1C[C@@H]2[C@@H]3CCC4=CC(=O)C=C[C@@]4([C@@]3([C@@H](C[C@@]2([C@@]1(C(=O)COC(=O)C)O)C)O)F)C
ZINC03830290	434.504	2.76	0.57	-15.25	2	6	100	0	4	C[C@H]1C[C@@H]2[C@@H]3CCC4=CC(=O)C=C[C@@]4([C@@]3([C@@H](C[C@@]2([C@@]1(C(=O)COC(=O)C)O)C)O)F)C
ZINC03830291	434.504	2.76	0.32	-13.5	2	6	100	0	4	C[C@@H]1C[C@H]2[C@@H]3CCC4=CC(=O)C=C[C@@]4([C@@]3([C@@H](C[C@@]2([C@@]1(C(=O)COC(=O)C)O)C)O)F)C
ZINC03830292	434.504	2.76	0.35	-14.12	2	6	100	0	4	C[C@H]1C[C@H]2[C@@H]3CCC4=CC(=O)C=C[C@@]4([C@@]3([C@@H](C[C@@]2([C@@]1(C(=O)COC(=O)C)O)C)O)F)C
ZINC03830293	504.595	4.38	3.5	-17.67	1	7	106	0	7	C[C@@H]1C[C@@H]2[C@@H]3CCC4=CC(=O)C=C[C@@]4([C@@]3([C@@H](C[C@@]2([C@@]1(C(=O)COC(=O)C)OC(=O)C(C)C)C)O)F)C
ZINC03830294	504.595	4.38	4.61	-13	1	7	106	0	7	C[C@H]1C[C@@H]2[C@@H]3CCC4=CC(=O)C=C[C@@]4([C@@]3([C@@H](C[C@@]2([C@@]1(C(=O)COC(=O)C)OC(=O)C(C)C)C)O)F)C
ZINC03830295	504.595	4.38	4	-15.63	1	7	106	0	7	C[C@@H]1C[C@H]2[C@@H]3CCC4=CC(=O)C=C[C@@]4([C@@]3([C@@H](C[C@@]2([C@@]1(C(=O)COC(=O)C)OC(=O)C(C)C)C)O)F)C
ZINC03830296	504.595	4.38	3.71	-17.12	1	7	106	0	7	C[C@H]1C[C@H]2[C@@H]3CCC4=CC(=O)C=C[C@@]4([C@@]3([C@@H](C[C@@]2([C@@]1(C(=O)COC(=O)C)OC(=O)C(C)C)C)O)F)C
ZINC03830297	496.575	4.48	-0.01	-19.89	2	6	100	0	5	C[C@@H]1C[C@@H]2[C@@H]3CCC4=CC(=O)C=C[C@@]4([C@@]3([C@@H](C[C@@]2([C@@]1(C(=O)CO)OC(=O)c5ccccc5)C)O)F)C
ZINC03830298	496.575	4.48	0.94	-12.66	2	6	100	0	5	C[C@H]1C[C@@H]2[C@@H]3CCC4=CC(=O)C=C[C@@]4([C@@]3([C@@H](C[C@@]2([C@@]1(C(=O)CO)OC(=O)c5ccccc5)C)O)F)C
ZINC03830299	496.575	4.48	0.19	-16.8	2	6	100	0	5	C[C@@H]1C[C@H]2[C@@H]3CCC4=CC(=O)C=C[C@@]4([C@@]3([C@@H](C[C@@]2([C@@]1(C(=O)CO)OC(=O)c5ccccc5)C)O)F)C
ZINC03830300	496.575	4.48	0.19	-17.56	2	6	100	0	5	C[C@H]1C[C@H]2[C@@H]3CCC4=CC(=O)C=C[C@@]4([C@@]3([C@@H](C[C@@]2([C@@]1(C(=O)CO)OC(=O)c5ccccc5)C)O)F)C
ZINC03830301	518.622	4.74	3.47	-19.28	1	7	106	0	9	CCCC(=O)O[C@@]1([C@@H](C[C@@H]2[C@@]1(C[C@@H]([C@@]3([C@@H]2CCC4=CC(=O)C=C[C@@]43C)F)O)C)C)C(=O)COC(=O)CC
ZINC03830302	518.622	4.74	3.4	-15.7	1	7	106	0	9	CCCC(=O)O[C@]1([C@@H](C[C@@H]2[C@@]1(C[C@@H]([C@@]3([C@@H]2CCC4=CC(=O)C=C[C@@]43C)F)O)C)C)C(=O)COC(=O)CC
ZINC03830303	518.622	4.74	3.45	-18.49	1	7	106	0	9	CCCC(=O)O[C@@]1([C@H](C[C@@H]2[C@@]1(C[C@@H]([C@@]3([C@@H]2CCC4=CC(=O)C=C[C@@]43C)F)O)C)C)C(=O)COC(=O)CC
ZINC03830304	518.622	4.74	3.43	-15.74	1	7	106	0	9	CCCC(=O)O[C@]1([C@H](C[C@@H]2[C@@]1(C[C@@H]([C@@]3([C@@H]2CCC4=CC(=O)C=C[C@@]43C)F)O)C)C)C(=O)COC(=O)CC
ZINC03830305	504.595	4.18	3.27	-15.94	1	7	106	0	8	CCC(=O)OCC(=O)[C@@]1([C@@H](C[C@@H]2[C@@]1(C[C@@H]([C@@]3([C@@H]2CCC4=CC(=O)C=C[C@@]43C)F)O)C)C)OC(=O)CC
ZINC03830306	504.595	4.18	3.32	-19.54	1	7	106	0	8	CCC(=O)OCC(=O)[C@]1([C@@H](C[C@@H]2[C@@]1(C[C@@H]([C@@]3([C@@H]2CCC4=CC(=O)C=C[C@@]43C)F)O)C)C)OC(=O)CC
ZINC03830307	504.595	4.18	3.36	-15.95	1	7	106	0	8	CCC(=O)OCC(=O)[C@@]1([C@H](C[C@@H]2[C@@]1(C[C@@H]([C@@]3([C@@H]2CCC4=CC(=O)C=C[C@@]43C)F)O)C)C)OC(=O)CC
ZINC03830308	504.595	4.18	3.3	-18.76	1	7	106	0	8	CCC(=O)OCC(=O)[C@]1([C@H](C[C@@H]2[C@@]1(C[C@@H]([C@@]3([C@@H]2CCC4=CC(=O)C=C[C@@]43C)F)O)C)C)OC(=O)CC
ZINC03830309	476.585	4.18	0.13	-21.11	2	6	100	0	7	CCCCC(=O)O[C@@]1([C@@H](C[C@@H]2[C@@]1(C[C@@H]([C@@]3([C@@H]2CCC4=CC(=O)C=C[C@@]43C)F)O)C)C)C(=O)CO
ZINC03830310	476.585	4.18	0.02	-15.98	2	6	100	0	7	CCCCC(=O)O[C@]1([C@@H](C[C@@H]2[C@@]1(C[C@@H]([C@@]3([C@@H]2CCC4=CC(=O)C=C[C@@]43C)F)O)C)C)C(=O)CO
ZINC03830311	476.585	4.18	0.07	-20.07	2	6	100	0	7	CCCCC(=O)O[C@@]1([C@H](C[C@@H]2[C@@]1(C[C@@H]([C@@]3([C@@H]2CCC4=CC(=O)C=C[C@@]43C)F)O)C)C)C(=O)CO
ZINC03830312	476.585	4.18	0.04	-16.23	2	6	100	0	7	CCCCC(=O)O[C@]1([C@H](C[C@@H]2[C@@]1(C[C@@H]([C@@]3([C@@H]2CCC4=CC(=O)C=C[C@@]43C)F)O)C)C)C(=O)CO
ZINC03830314	161.225	-4.01	2.07	-34.71	2	4	52	1	4	C[C@H](C[N+](C)(C)C)OC(=O)N
ZINC03830315	243.308	0.76	1.34	-51.31	2	5	81	-1	5	C1[C@@H]2[C@@H]([C@@H](S1)CCCCC(=O)[O-])NC(=O)N2
ZINC03830316	243.308	0.76	2.56	-58.11	2	5	81	-1	5	C1[C@H]2[C@@H]([C@@H](S1)CCCCC(=O)[O-])NC(=O)N2
ZINC03830317	243.308	0.76	2.1	-52.52	2	5	81	-1	5	C1[C@@H]2[C@H]([C@@H](S1)CCCCC(=O)[O-])NC(=O)N2
ZINC03830318	243.308	0.76	1.36	-51.06	2	5	81	-1	5	C1[C@H]2[C@H]([C@@H](S1)CCCCC(=O)[O-])NC(=O)N2
ZINC03830319	312.477	4.04	0.02	-36.85	2	2	24	1	5	c1ccc(cc1)[C@@](CC[NH+]2CCCCC2)([C@@]34CC[C@@H](C3)C=C4)O
ZINC03830320	312.477	4.04	0.14	-37.31	2	2	24	1	5	c1ccc(cc1)[C@](CC[NH+]2CCCCC2)([C@@]34CC[C@@H](C3)C=C4)O
ZINC03830321	361.397	3.03	4.57	-13.57	0	5	65	0	7	CC(=O)Oc1ccc(cc1)C(c2ccc(cc2)OC(=O)C)c3ccccn3
ZINC03830323	462.566	6.26	2.45	-48.8	3	6	89	1	10	Cc1ccc(cc1)C(=O)Oc2ccc(cc2OC(=O)c3ccc(cc3)C)[C@H](C[NH2+]C(C)(C)C)O
ZINC03830325	655.614	3.6	-6.09	-45.41	4	10	119	1	5	CC(C)C[C@@H]1C(=O)N2CCC[C@@H]2[C@@]3(N1C(=O)[C@@](O3)(C(C)C)NC(=O)[C@@H]4C[NH+]([C@@H]5Cc6c7c(cccc7[nH]c6Br)C5=C4)C)O
ZINC03830326	655.614	3.6	-6.52	-44.01	4	10	119	1	5	CC(C)C[C@H]1C(=O)N2CCC[C@@H]2[C@@]3(N1C(=O)[C@@](O3)(C(C)C)NC(=O)[C@@H]4C[NH+]([C@@H]5Cc6c7c(cccc7[nH]c6Br)C5=C4)C)O
ZINC03830327	655.614	3.6	-5.5	-45.43	4	10	119	1	5	CC(C)C[C@@H]1C(=O)N2CCC[C@H]2[C@@]3(N1C(=O)[C@@](O3)(C(C)C)NC(=O)[C@@H]4C[NH+]([C@@H]5Cc6c7c(cccc7[nH]c6Br)C5=C4)C)O
ZINC03830328	655.614	3.6	-6.29	-44.06	4	10	119	1	5	CC(C)C[C@H]1C(=O)N2CCC[C@H]2[C@@]3(N1C(=O)[C@@](O3)(C(C)C)NC(=O)[C@@H]4C[NH+]([C@@H]5Cc6c7c(cccc7[nH]c6Br)C5=C4)C)O
ZINC03830332	606.594	1.21	-16.41	-103.35	3	13	224	-2	7	c1ccc2c(c1)c(ccc2S(=O)(=O)[O-])/N=N/c3cc(c(c(c3O)/N=N/c4ccc(c5c4cccc5)S(=O)(=O)[O-])O)CO
ZINC03830334	430.541	3.19	-2.81	-15.76	2	6	93	0	4	CCC[C@@H]1O[C@@H]2C[C@@H]3[C@@H]4CCC5=CC(=O)C=C[C@@]5([C@@H]4[C@@H](C[C@@]3([C@@]2(O1)C(=O)CO)C)O)C
ZINC03830335	430.541	3.19	-3.1	-15.2	2	6	93	0	4	CCC[C@H]1O[C@@H]2C[C@@H]3[C@@H]4CCC5=CC(=O)C=C[C@@]5([C@@H]4[C@@H](C[C@@]3([C@@]2(O1)C(=O)CO)C)O)C
ZINC03830336	430.541	3.19	-1.65	-14.73	2	6	93	0	4	CCC[C@@H]1O[C@H]2C[C@@H]3[C@@H]4CCC5=CC(=O)C=C[C@@]5([C@@H]4[C@@H](C[C@@]3([C@@]2(O1)C(=O)CO)C)O)C
ZINC03830337	430.541	3.19	-1.9	-16.19	2	6	93	0	4	CCC[C@H]1O[C@H]2C[C@@H]3[C@@H]4CCC5=CC(=O)C=C[C@@]5([C@@H]4[C@@H](C[C@@]3([C@@]2(O1)C(=O)CO)C)O)C
ZINC03830339	292.399	2.58	-2.05	-45.51	3	4	63	1	6	CC(C)(C)[NH2+]C[C@@H](COc1cccc2c1CCCC2=O)O
ZINC03830342	468.658	4.87	-1.74	-54.03	3	5	63	1	5	CC(C)(C)[C@@](C)([C@@H]1C[C@@]23CC[C@@]1([C@@H]4[C@@]25CC[NH+]([C@@H]3Cc6c5c(c(cc6)O)O4)CC7CC7)OC)O
ZINC03830343	468.658	4.87	-1.5	-53.89	3	5	63	1	5	CC(C)(C)[C@](C)([C@@H]1C[C@@]23CC[C@@]1([C@@H]4[C@@]25CC[NH+]([C@@H]3Cc6c5c(c(cc6)O)O4)CC7CC7)OC)O
ZINC03830344	468.658	4.87	-1.39	-56.08	3	5	63	1	5	CC(C)(C)[C@@](C)([C@H]1C[C@@]23CC[C@@]1([C@@H]4[C@@]25CC[NH+]([C@@H]3Cc6c5c(c(cc6)O)O4)CC7CC7)OC)O
ZINC03830345	468.658	4.87	-1.47	-55.5	3	5	63	1	5	CC(C)(C)[C@](C)([C@H]1C[C@@]23CC[C@@]1([C@@H]4[C@@]25CC[NH+]([C@@H]3Cc6c5c(c(cc6)O)O4)CC7CC7)OC)O
ZINC03830347	224.26	1.55	1.43	-5.14	2	5	75	0	4	CC(C)CC1(C(=O)NC(=O)NC1=O)CC=C
ZINC03830349	328.476	3.5	-2.58	-44.05	3	3	44	1	2	c1cc2c(cc1O)[C@@]34CCCC[C@@]3([C@@H](C2)[NH+](CC4)CC5CCC5)O
ZINC03830350	453.631	3.44	1.43	-90	4	7	74	2	8	CCNC(=O)N(CCC[NH+](C)C)C(=O)[C@@H]1C[C@@H]2c3cccc4c3c(c[nH]4)C[C@@H]2[NH+](C1)CC=C
ZINC03830351	453.631	3.44	1.37	-88.09	4	7	74	2	8	CCNC(=O)N(CCC[NH+](C)C)C(=O)[C@H]1C[C@@H]2c3cccc4c3c(c[nH]4)C[C@@H]2[NH+](C1)CC=C
ZINC03830352	453.631	3.44	0.3	-109.85	4	7	74	2	8	CCNC(=O)N(CCC[NH+](C)C)C(=O)[C@@H]1C[C@H]2c3cccc4c3c(c[nH]4)C[C@@H]2[NH+](C1)CC=C
ZINC03830353	400.647	6.47	-0.9	-4.05	2	2	40	0	6	C[C@@H](CCCC(C)(C)O)[C@@H]1CC[C@@H]2[C@@]1(CCCC2=C/C=C/3\C[C@@H](CCC3=C)O)C
ZINC03830354	400.647	6.47	-0.9	-4.04	2	2	40	0	6	C[C@H](CCCC(C)(C)O)[C@@H]1CC[C@@H]2[C@@]1(CCCC2=C/C=C/3\C[C@@H](CCC3=C)O)C
ZINC03830355	400.647	6.47	-0.88	-4.1	2	2	40	0	6	C[C@@H](CCCC(C)(C)O)[C@H]1CC[C@@H]2[C@@]1(CCCC2=C/C=C/3\C[C@@H](CCC3=C)O)C
ZINC03830356	400.647	6.47	-0.92	-4.15	2	2	40	0	6	C[C@H](CCCC(C)(C)O)[C@H]1CC[C@@H]2[C@@]1(CCCC2=C/C=C/3\C[C@@H](CCC3=C)O)C
ZINC03830357	416.646	5.56	-3.41	-6.2	3	3	60	0	6	C[C@@H](CCCC(C)(C)O)[C@@H]1CC[C@@H]2[C@@]1(CCCC2=C/C=C/3\C[C@@H](C[C@@H](C3=C)O)O)C
ZINC03830358	416.646	5.56	-3.43	-5.99	3	3	60	0	6	C[C@H](CCCC(C)(C)O)[C@@H]1CC[C@@H]2[C@@]1(CCCC2=C/C=C/3\C[C@@H](C[C@@H](C3=C)O)O)C
ZINC03830359	416.646	5.56	-3.41	-6.04	3	3	60	0	6	C[C@@H](CCCC(C)(C)O)[C@H]1CC[C@@H]2[C@@]1(CCCC2=C/C=C/3\C[C@@H](C[C@@H](C3=C)O)O)C
ZINC03830360	416.646	5.56	-3.48	-6.14	3	3	60	0	6	C[C@H](CCCC(C)(C)O)[C@H]1CC[C@@H]2[C@@]1(CCCC2=C/C=C/3\C[C@@H](C[C@@H](C3=C)O)O)C
ZINC03830361	316.485	4.17	0.64	-7.92	1	2	37	0	0	C[C@@H]1CC2=CC(=O)CC[C@@]2([C@@H]3[C@@H]1[C@@H]4CC[C@@]([C@@]4(CC3)C)(C)O)C
ZINC03830362	316.485	4.17	0.53	-7.54	1	2	37	0	0	C[C@H]1CC2=CC(=O)CC[C@@]2([C@@H]3[C@@H]1[C@@H]4CC[C@@]([C@@]4(CC3)C)(C)O)C
ZINC03830365	357.47	2.6	0.01	-51.22	1	4	77	-1	3	C[C@@]12CCC(=O)C=C1C=C[C@@H]3[C@@H]2CC[C@@]4([C@@H]3CC[C@@]4(CCC(=O)[O-])O)C
ZINC03830366	357.47	2.6	0.17	-50.03	1	4	77	-1	3	C[C@]12CCC(=O)C=C1C=C[C@@H]3[C@@H]2CC[C@@]4([C@@H]3CC[C@@]4(CCC(=O)[O-])O)C
ZINC03830367	357.47	2.6	0.04	-53.15	1	4	77	-1	3	C[C@@]12CCC(=O)C=C1C=C[C@H]3[C@@H]2CC[C@@]4([C@@H]3CC[C@@]4(CCC(=O)[O-])O)C
ZINC03830368	357.47	2.6	0.03	-51.62	1	4	77	-1	3	C[C@]12CCC(=O)C=C1C=C[C@H]3[C@@H]2CC[C@@]4([C@@H]3CC[C@@]4(CCC(=O)[O-])O)C
ZINC03830369	564.854	9.56	7.57	-14.54	0	2	34	0	10	CC1=C(C(CCC1=O)(C)C)/C=C\C(=C/C=C\C(=C/C=C/C=C(\C)/C=C/C=C(\C)/C=C/C2=C(C(=O)CCC2(C)C)C)\C)\C
ZINC03830371	568.751	5.6	4.64	-109.78	0	7	123	-2	6	CC1([C@@H]2CC[C@@]3([C@@H]([C@@]2(CC[C@@H]1OC(=O)CCC(=O)[O-])C)C(=O)C=C4[C@@]3(CC[C@@]5([C@@H]4C[C@@](CC5)(C)C(=O)[O-])C)C)C)C
ZINC03830372	568.751	5.6	4.64	-113.26	0	7	123	-2	6	CC1([C@H]2CC[C@@]3([C@@H]([C@@]2(CC[C@@H]1OC(=O)CCC(=O)[O-])C)C(=O)C=C4[C@@]3(CC[C@@]5([C@@H]4C[C@@](CC5)(C)C(=O)[O-])C)C)C)C
ZINC03830373	568.751	5.6	4.68	-121	0	7	123	-2	6	CC1([C@@H]2CC[C@]3([C@@H]([C@@]2(CC[C@@H]1OC(=O)CCC(=O)[O-])C)C(=O)C=C4[C@@]3(CC[C@@]5([C@@H]4C[C@@](CC5)(C)C(=O)[O-])C)C)C)C
ZINC03830374	568.751	5.6	4.61	-114.6	0	7	123	-2	6	CC1([C@H]2CC[C@]3([C@@H]([C@@]2(CC[C@@H]1OC(=O)CCC(=O)[O-])C)C(=O)C=C4[C@@]3(CC[C@@]5([C@@H]4C[C@@](CC5)(C)C(=O)[O-])C)C)C)C
ZINC03830375	334.48	3.83	3	-33.98	1	4	39	1	11	CC[NH+](CC)CCOCCOC(=O)C1(CCCC1)c2ccccc2
ZINC03830379	367.506	3.5	-3.81	-51.22	3	5	100	-1	12	CCCCC[C@@](C)(/C=C/[C@@H]1[C@@H](C[C@@H]([C@@H]1CC=CCCCC(=O)[O-])O)O)O
ZINC03830379	367.506	3.5	-3.82	-49.23	3	5	100	-1	12	CCCCC[C@@](C)(/C=C/[C@@H]1[C@@H](C[C@@H]([C@@H]1C/C=C/CCCC(=O)[O-])O)O)O
ZINC03830380	367.506	3.5	-4.07	-49.2	3	5	100	-1	12	CCCCC[C@](C)(/C=C/[C@@H]1[C@@H](C[C@@H]([C@@H]1C/C=C/CCCC(=O)[O-])O)O)O
ZINC03830381	367.506	3.5	-3.83	-51.49	3	5	100	-1	12	CCCCC[C@@](C)(/C=C/[C@H]1[C@@H](C[C@@H]([C@@H]1CC=CCCCC(=O)[O-])O)O)O
ZINC03830381	367.506	3.5	-3.84	-50.79	3	5	100	-1	12	CCCCC[C@@](C)(/C=C/[C@H]1[C@@H](C[C@@H]([C@@H]1C/C=C/CCCC(=O)[O-])O)O)O
ZINC03830382	367.506	3.5	-4.21	-54.03	3	5	100	-1	12	CCCCC[C@](C)(/C=C/[C@H]1[C@@H](C[C@@H]([C@@H]1C/C=C/CCCC(=O)[O-])O)O)O
ZINC03830383	514.507	0.62	-10.2	-57.9	8	11	198	1	3	C[C@@H]1[C@@H]([C@@H](C[C@@H](O1)O[C@@H]2C[C@@](Cc3c2c(c4c(c3O)C(=O)c5cccc(c5C4=O)O)O)(C(=O)C)O)[NH3+])O
ZINC03830384	514.507	0.62	-10.38	-57.48	8	11	198	1	3	C[C@H]1[C@@H]([C@@H](C[C@@H](O1)O[C@@H]2C[C@@](Cc3c2c(c4c(c3O)C(=O)c5cccc(c5C4=O)O)O)(C(=O)C)O)[NH3+])O
ZINC03830385	514.507	0.62	-10.52	-53.72	8	11	198	1	3	C[C@@H]1[C@H]([C@@H](C[C@@H](O1)O[C@@H]2C[C@@](Cc3c2c(c4c(c3O)C(=O)c5cccc(c5C4=O)O)O)(C(=O)C)O)[NH3+])O
ZINC03830386	514.507	0.62	-10.56	-55.59	8	11	198	1	3	C[C@H]1[C@H]([C@@H](C[C@@H](O1)O[C@@H]2C[C@@](Cc3c2c(c4c(c3O)C(=O)c5cccc(c5C4=O)O)O)(C(=O)C)O)[NH3+])O
ZINC03830387	214.052	1.67	2.01	-5.18	1	5	62	0	5	C(CCl)NC(=O)N(CCCl)N=O
ZINC03830390	367.814	-1.7	-5.43	-89.14	4	7	117	0	4	c1ccc(cc1)[C@@H](C(=O)N[C@H]2[C@@H]3N(C2=O)C(=C(CS3)Cl)C(=O)[O-])[NH3+]
ZINC03830391	363.395	-1.97	-6.92	-84.46	5	8	137	0	4	CC1=C(N2[C@@H]([C@@H](C2=O)NC(=O)[C@@H](c3ccc(cc3)O)[NH3+])SC1)C(=O)[O-]
ZINC03830392	363.395	-1.97	-7.05	-86.75	5	8	137	0	4	CC1=C(N2[C@H]([C@@H](C2=O)NC(=O)[C@@H](c3ccc(cc3)O)[NH3+])SC1)C(=O)[O-]
ZINC03830393	363.395	-1.97	-8.04	-97.67	5	8	137	0	4	CC1=C(N2[C@@H]([C@H](C2=O)NC(=O)[C@@H](c3ccc(cc3)O)[NH3+])SC1)C(=O)[O-]
ZINC03830394	461.505	-0.47	-3.61	-60.57	2	11	153	-1	7	Cn1c(nnn1)SCC2=C(N3[C@@H]([C@@H](C3=O)NC(=O)[C@@H](c4ccccc4)O)SC2)C(=O)[O-]
ZINC03830395	461.505	-0.47	-4.08	-61.61	2	11	153	-1	7	Cn1c(nnn1)SCC2=C(N3[C@H]([C@@H](C3=O)NC(=O)[C@@H](c4ccccc4)O)SC2)C(=O)[O-]
ZINC03830396	461.505	-0.47	-3.73	-62.17	2	11	153	-1	7	Cn1c(nnn1)SCC2=C(N3[C@@H]([C@H](C3=O)NC(=O)[C@@H](c4ccccc4)O)SC2)C(=O)[O-]
ZINC03830397	489.515	0.09	-0.09	-67.15	1	12	159	-1	9	Cn1c(nnn1)SCC2=C(N3[C@@H]([C@@H](C3=O)NC(=O)[C@@H](c4ccccc4)OC=O)SC2)C(=O)[O-]
ZINC03830398	489.515	0.09	-0.57	-69.85	1	12	159	-1	9	Cn1c(nnn1)SCC2=C(N3[C@H]([C@@H](C3=O)NC(=O)[C@@H](c4ccccc4)OC=O)SC2)C(=O)[O-]
ZINC03830399	489.515	0.09	-0.21	-73.33	1	12	159	-1	9	Cn1c(nnn1)SCC2=C(N3[C@@H]([C@H](C3=O)NC(=O)[C@@H](c4ccccc4)OC=O)SC2)C(=O)[O-]
ZINC03830400	489.515	0.09	-0.39	-74.34	1	12	159	-1	9	Cn1c(nnn1)SCC2=C(N3[C@H]([C@H](C3=O)NC(=O)[C@@H](c4ccccc4)OC=O)SC2)C(=O)[O-]
ZINC03830401	462.513	-2.38	-11.01	-86.08	6	11	178	0	7	c1cc(ccc1[C@@H](C(=O)N[C@@H]2[C@@H]3N(C2=O)C(=C(CS3)CSc4cn[nH]n4)C(=O)[O-])[NH3+])O
ZINC03830402	462.513	-2.38	-12.17	-99.86	6	11	178	0	7	c1cc(ccc1[C@H](C(=O)N[C@@H]2[C@@H]3N(C2=O)C(=C(CS3)CSc4cn[nH]n4)C(=O)[O-])[NH3+])O
ZINC03830403	462.513	-2.38	-10.9	-93.08	6	11	178	0	7	c1cc(ccc1[C@@H](C(=O)N[C@H]2[C@@H]3N(C2=O)C(=C(CS3)CSc4cn[nH]n4)C(=O)[O-])[NH3+])O
ZINC03830404	462.513	-2.38	-10.9	-83.3	6	11	178	0	7	c1cc(ccc1[C@H](C(=O)N[C@H]2[C@@H]3N(C2=O)C(=C(CS3)CSc4cn[nH]n4)C(=O)[O-])[NH3+])O
ZINC03830405	453.511	-1.55	-2.77	-80.45	1	12	158	-1	7	Cc1nnc(s1)SCC2=C(N3[C@@H]([C@@H](C3=O)NC(=O)Cn4cnnn4)SC2)C(=O)[O-]
ZINC03830406	453.511	-1.55	-2.8	-78.7	1	12	158	-1	7	Cc1nnc(s1)SCC2=C(N3[C@H]([C@@H](C3=O)NC(=O)Cn4cnnn4)SC2)C(=O)[O-]
ZINC03830407	453.511	-1.55	-3.6	-88.11	1	12	158	-1	7	Cc1nnc(s1)SCC2=C(N3[C@@H]([C@H](C3=O)NC(=O)Cn4cnnn4)SC2)C(=O)[O-]
ZINC03830408	453.511	-1.55	-3.28	-83.84	1	12	158	-1	7	Cc1nnc(s1)SCC2=C(N3[C@H]([C@H](C3=O)NC(=O)Cn4cnnn4)SC2)C(=O)[O-]
ZINC03830410	451.442	-1.05	-5.72	-118.79	3	12	190	-2	8	C=CC1=C(N2[C@H]([C@@H](C2=O)NC(=O)/C(=N/OCC(=O)[O-])/c3csc(n3)N)SC1)C(=O)[O-]
ZINC03830411	451.442	-1.05	-5.74	-119.69	3	12	190	-2	8	C=CC1=C(N2[C@@H]([C@H](C2=O)NC(=O)/C(=N/OCC(=O)[O-])/c3csc(n3)N)SC1)C(=O)[O-]
ZINC03830413	510.563	-1.02	-3.13	-65.24	3	14	193	-1	8	Cn1c(nnn1)SCC2=C(N3[C@@H]([C@@H](C3=O)NC(=O)/C(=N\OC)/c4csc(n4)N)SC2)C(=O)[O-]
ZINC03830414	510.563	-1.02	-5.53	-69.12	3	14	194	-1	8	Cn1c(nnn1)SCC2=C(N3[C@H]([C@@H](C3=O)NC(=O)/C(=N/OC)/c4csc(n4)N)SC2)C(=O)[O-]
ZINC03830415	510.563	-1.02	-3.94	-72.92	3	14	193	-1	8	Cn1c(nnn1)SCC2=C(N3[C@@H]([C@H](C3=O)NC(=O)/C(=N\OC)/c4csc(n4)N)SC2)C(=O)[O-]
ZINC03830416	510.563	-1.02	-2.69	-65.33	3	14	193	-1	8	Cn1c(nnn1)SCC2=C(N3[C@H]([C@H](C3=O)NC(=O)/C(=N\OC)/c4csc(n4)N)SC2)C(=O)[O-]
ZINC03830417	470.538	-0.93	-2.03	-85.99	1	12	166	-1	9	Cn1c(nnn1)SCC2=C(N3[C@@H]([C@@](C3=O)(NC(=O)CSCC#N)OC)SC2)C(=O)[O-]
ZINC03830418	470.538	-0.93	-2.53	-81.93	1	12	166	-1	9	Cn1c(nnn1)SCC2=C(N3[C@H]([C@@](C3=O)(NC(=O)CSCC#N)OC)SC2)C(=O)[O-]
ZINC03830419	470.538	-0.93	-2.92	-87.34	1	12	166	-1	9	Cn1c(nnn1)SCC2=C(N3[C@@H]([C@](C3=O)(NC(=O)CSCC#N)OC)SC2)C(=O)[O-]
ZINC03830420	470.538	-0.93	-1.54	-75.07	1	12	166	-1	9	Cn1c(nnn1)SCC2=C(N3[C@H]([C@](C3=O)(NC(=O)CSCC#N)OC)SC2)C(=O)[O-]
ZINC03830421	582.667	0.22	6.93	-126.89	3	13	203	-2	10	Cc1c(sc(n1)SCC2=C(N3[C@@H]([C@@H](C3=O)NC(=O)/C(=N\OC)/c4csc(n4)N)SC2)C(=O)[O-])CC(=O)[O-]
ZINC03830422	582.667	0.22	-7.23	-116.73	3	13	203	-2	10	Cc1c(sc(n1)SCC2=C(N3[C@H]([C@@H](C3=O)NC(=O)/C(=N/OC)/c4csc(n4)N)SC2)C(=O)[O-])CC(=O)[O-]
ZINC03830423	582.667	0.22	-6.04	-126.76	3	13	203	-2	10	Cc1c(sc(n1)SCC2=C(N3[C@@H]([C@H](C3=O)NC(=O)/C(=N\OC)/c4csc(n4)N)SC2)C(=O)[O-])CC(=O)[O-]
ZINC03830424	582.667	0.22	-5.27	-116.98	3	13	203	-2	10	Cc1c(sc(n1)SCC2=C(N3[C@H]([C@H](C3=O)NC(=O)/C(=N\OC)/c4csc(n4)N)SC2)C(=O)[O-])CC(=O)[O-]
ZINC03830425	540.561	-3.4	-12.07	-110.49	2	14	210	-2	9	c1ccc(cc1)[C@@H](C(=O)N[C@@H]2[C@@H]3N(C2=O)C(=C(CS3)CSc4nnnn4CS(=O)(=O)[O-])C(=O)[O-])O
ZINC03830426	540.561	-3.4	-11.65	-111	2	14	210	-2	9	c1ccc(cc1)[C@H](C(=O)N[C@@H]2[C@@H]3N(C2=O)C(=C(CS3)CSc4nnnn4CS(=O)(=O)[O-])C(=O)[O-])O
ZINC03830427	540.561	-3.4	-11.23	-123.58	2	14	210	-2	9	c1ccc(cc1)[C@@H](C(=O)N[C@H]2[C@@H]3N(C2=O)C(=C(CS3)CSc4nnnn4CS(=O)(=O)[O-])C(=O)[O-])O
ZINC03830428	540.561	-3.4	-11.2	-123.25	2	14	210	-2	9	c1ccc(cc1)[C@H](C(=O)N[C@H]2[C@@H]3N(C2=O)C(=C(CS3)CSc4nnnn4CS(=O)(=O)[O-])C(=O)[O-])O
ZINC03830429	644.672	-1.04	-5.6	-87.28	3	17	223	-1	9	CCN1CCN(C(=O)C1=O)C(=O)N[C@@H](c2ccc(cc2)O)C(=O)N[C@@H]3[C@@H]4N(C3=O)C(=C(CS4)CSc5nnnn5C)C(=O)[O-]
ZINC03830430	644.672	-1.04	-6.02	-84.53	3	17	223	-1	9	CCN1CCN(C(=O)C1=O)C(=O)N[C@H](c2ccc(cc2)O)C(=O)N[C@@H]3[C@@H]4N(C3=O)C(=C(CS4)CSc5nnnn5C)C(=O)[O-]
ZINC03830431	644.672	-1.04	-4.65	-77.62	3	17	223	-1	9	CCN1CCN(C(=O)C1=O)C(=O)N[C@@H](c2ccc(cc2)O)C(=O)N[C@H]3[C@@H]4N(C3=O)C(=C(CS4)CSc5nnnn5C)C(=O)[O-]
ZINC03830432	644.672	-1.04	-4.66	-79.31	3	17	223	-1	9	CCN1CCN(C(=O)C1=O)C(=O)N[C@H](c2ccc(cc2)O)C(=O)N[C@H]3[C@@H]4N(C3=O)C(=C(CS4)CSc5nnnn5C)C(=O)[O-]
ZINC03830433	518.557	-1.1	-5.93	-144.94	4	13	200	-1	10	c1ccc(c(c1)CC(=O)N[C@@H]2[C@@H]3N(C2=O)C(=C(CS3)CSc4nnnn4CC(=O)[O-])C(=O)[O-])C[NH3+]
ZINC03830434	518.557	-1.1	-5.09	-124.88	4	13	200	-1	10	c1ccc(c(c1)CC(=O)N[C@H]2[C@@H]3N(C2=O)C(=C(CS3)CSc4nnnn4CC(=O)[O-])C(=O)[O-])C[NH3+]
ZINC03830435	518.557	-1.1	-5.83	-141.02	4	13	200	-1	10	c1ccc(c(c1)CC(=O)N[C@@H]2[C@H]3N(C2=O)C(=C(CS3)CSc4nnnn4CC(=O)[O-])C(=O)[O-])C[NH3+]
ZINC03830436	518.557	-1.1	-5.92	-144.26	4	13	200	-1	10	c1ccc(c(c1)CC(=O)N[C@H]2[C@H]3N(C2=O)C(=C(CS3)CSc4nnnn4CC(=O)[O-])C(=O)[O-])C[NH3+]
ZINC03830437	454.466	-0.87	-3.79	-69.22	3	12	176	-1	8	CC(=O)OCC1=C(N2[C@@H]([C@@H](C2=O)NC(=O)/C(=N/OC)/c3csc(n3)N)SC1)C(=O)[O-]
ZINC03830438	454.466	-0.87	-4.2	-68.93	3	12	176	-1	8	CC(=O)OCC1=C(N2[C@H]([C@@H](C2=O)NC(=O)/C(=N/OC)/c3csc(n3)N)SC1)C(=O)[O-]
ZINC03830439	454.466	-0.87	-3.83	-69.1	3	12	176	-1	8	CC(=O)OCC1=C(N2[C@@H]([C@H](C2=O)NC(=O)/C(=N/OC)/c3csc(n3)N)SC1)C(=O)[O-]
ZINC03830440	454.466	-0.87	-3.68	-69.89	3	12	176	-1	8	CC(=O)OCC1=C(N2[C@H]([C@H](C2=O)NC(=O)/C(=N/OC)/c3csc(n3)N)SC1)C(=O)[O-]
ZINC03830441	573.616	-2.21	-4.17	-130.71	3	15	225	-2	9	Cn1c(nnn1)SCC2=C(N3[C@@H]([C@@](C3=O)(NC(=O)C4SC(=C(C(=O)N)C(=O)[O-])S4)OC)SC2)C(=O)[O-]
ZINC03830442	573.616	-2.21	-4.87	-127.18	3	15	225	-2	9	Cn1c(nnn1)SCC2=C(N3[C@H]([C@@](C3=O)(NC(=O)C4SC(=C(C(=O)N)C(=O)[O-])S4)OC)SC2)C(=O)[O-]
ZINC03830443	573.616	-2.21	-4.94	-130.75	3	15	225	-2	9	Cn1c(nnn1)SCC2=C(N3[C@@H]([C@](C3=O)(NC(=O)C4SC(=C(C(=O)N)C(=O)[O-])S4)OC)SC2)C(=O)[O-]
ZINC03830444	573.616	-2.21	-5.12	-132.2	3	15	225	-2	9	Cn1c(nnn1)SCC2=C(N3[C@H]([C@](C3=O)(NC(=O)C4SC(=C(C(=O)N)C(=O)[O-])S4)OC)SC2)C(=O)[O-]
ZINC03830445	525.642	-0.68	-4.61	-78.82	4	13	176	0	10	C[NH+](C)CCn1c(nnn1)SCC2=C(N3[C@@H]([C@@H](C3=O)NC(=O)Cc4csc(n4)N)SC2)C(=O)[O-]
ZINC03830446	525.642	-0.68	-5.84	-94.42	4	13	176	0	10	C[NH+](C)CCn1c(nnn1)SCC2=C(N3[C@H]([C@@H](C3=O)NC(=O)Cc4csc(n4)N)SC2)C(=O)[O-]
ZINC03830447	525.642	-0.68	-5.35	-97.17	4	13	176	0	10	C[NH+](C)CCn1c(nnn1)SCC2=C(N3[C@@H]([C@H](C3=O)NC(=O)Cc4csc(n4)N)SC2)C(=O)[O-]
ZINC03830448	525.642	-0.68	-4.93	-99.79	4	13	176	0	10	C[NH+](C)CCn1c(nnn1)SCC2=C(N3[C@H]([C@H](C3=O)NC(=O)Cc4csc(n4)N)SC2)C(=O)[O-]
ZINC03830449	426.452	0.02	-6.5	-75.32	3	10	151	-1	8	CO[C@@]1([C@@H]2N(C1=O)C(=C(CS2)COC(=O)N)C(=O)[O-])NC(=O)Cc3cccs3
ZINC03830450	426.452	0.02	-7.79	-74.58	3	10	151	-1	8	CO[C@]1([C@@H]2N(C1=O)C(=C(CS2)COC(=O)N)C(=O)[O-])NC(=O)Cc3cccs3
ZINC03830451	426.452	0.02	-7.8	-76.64	3	10	151	-1	8	CO[C@@]1([C@H]2N(C1=O)C(=C(CS2)COC(=O)N)C(=O)[O-])NC(=O)Cc3cccs3
ZINC03830452	426.452	0.02	-6.83	-75.45	3	10	151	-1	8	CO[C@]1([C@H]2N(C1=O)C(=C(CS2)COC(=O)N)C(=O)[O-])NC(=O)Cc3cccs3
ZINC03830453	426.456	-0.96	-3.79	-61.91	3	11	159	-1	7	COCC1=C(N2[C@@H]([C@@H](C2=O)NC(=O)/C(=N\OC)/c3csc(n3)N)SC1)C(=O)[O-]
ZINC03830454	426.456	-0.96	-5.28	-67.38	3	11	159	-1	7	COCC1=C(N2[C@H]([C@@H](C2=O)NC(=O)C(=NOC)c3csc(n3)N)SC1)C(=O)[O-]
ZINC03830455	426.456	-0.96	-4.31	-61.24	3	11	159	-1	7	COCC1=C(N2[C@@H]([C@H](C2=O)NC(=O)C(=NOC)c3csc(n3)N)SC1)C(=O)[O-]
ZINC03830456	426.456	-0.96	-3.39	-62.43	3	11	159	-1	7	COCC1=C(N2[C@H]([C@H](C2=O)NC(=O)C(=NOC)c3csc(n3)N)SC1)C(=O)[O-]
ZINC03830457	557.607	0.58	-2.17	-25.68	3	14	180	0	13	CC(C)OC(=O)O[C@@H](C)OC(=O)C1=C(CS[C@@H]2N1C(=O)[C@@H]2NC(=O)/C(=N/OC)/c3csc(n3)N)COC
ZINC03830458	557.607	0.58	-2.32	-25.99	3	14	180	0	13	CC(C)OC(=O)O[C@H](C)OC(=O)C1=C(CS[C@@H]2N1C(=O)[C@@H]2NC(=O)/C(=N/OC)/c3csc(n3)N)COC
ZINC03830459	557.607	0.58	-2.96	-24.24	3	14	180	0	13	CC(C)OC(=O)O[C@@H](C)OC(=O)C1=C(CS[C@H]2N1C(=O)[C@@H]2NC(=O)/C(=N/OC)/c3csc(n3)N)COC
ZINC03830460	557.607	0.58	-3.03	-18.83	3	14	180	0	13	CC(C)OC(=O)O[C@H](C)OC(=O)C1=C(CS[C@H]2N1C(=O)[C@@H]2NC(=O)/C(=N/OC)/c3csc(n3)N)COC
ZINC03830461	389.433	-1.68	-6.99	-93.44	5	8	137	0	5	C/C=C/C1=C(N2[C@@H]([C@H](C2=O)NC(=O)[C@@H](c3ccc(cc3)O)[NH3+])SC1)C(=O)[O-]
ZINC03830462	365.411	-1.91	-4.35	-86.05	4	8	126	0	5	COC1=C(N2[C@@H]([C@@H](C2=O)NC(=O)[C@@H](C3=CCC=CC3)[NH3+])SC1)C(=O)[O-]
ZINC03830463	365.411	-1.91	-5.21	-88.96	4	8	126	0	5	COC1=C(N2[C@H]([C@@H](C2=O)NC(=O)[C@@H](C3=CCC=CC3)[NH3+])SC1)C(=O)[O-]
ZINC03830464	365.411	-1.91	-5.24	-97.71	4	8	126	0	5	COC1=C(N2[C@@H]([C@H](C2=O)NC(=O)[C@@H](C3=CCC=CC3)[NH3+])SC1)C(=O)[O-]
ZINC03830465	365.411	-1.91	-4.89	-97.11	4	8	126	0	5	COC1=C(N2[C@H]([C@H](C2=O)NC(=O)[C@@H](C3=CCC=CC3)[NH3+])SC1)C(=O)[O-]
ZINC03830466	531.548	-5.52	-11.22	-98.36	3	12	193	-1	8	c1ccc(cc1)[C@@H](C(=O)N[C@H]2[C@@H]3N(C2=O)C(=C(CS3)C[n+]4ccc(cc4)C(=O)N)C(=O)[O-])S(=O)(=O)[O-]
ZINC03830467	531.548	-5.52	-11.22	-114.35	3	12	193	-1	8	c1ccc(cc1)[C@H](C(=O)N[C@H]2[C@@H]3N(C2=O)C(=C(CS3)C[n+]4ccc(cc4)C(=O)N)C(=O)[O-])S(=O)(=O)[O-]
ZINC03830469	545.579	-4.51	-3.96	-98.59	3	13	194	-1	9	CC(C)(C(=O)[O-])O/N=C(\c1csc(n1)N)/C(=O)N[C@H]2[C@@H]3N(C2=O)C(=C(CS3)C[n+]4ccccc4)C(=O)[O-]
ZINC03830470	545.579	-4.51	-4.06	-96.13	3	13	194	-1	9	CC(C)(C(=O)[O-])O/N=C(\c1csc(n1)N)/C(=O)N[C@@H]2[C@H]3N(C2=O)C(=C(CS3)C[n+]4ccccc4)C(=O)[O-]
ZINC03830471	545.579	-4.51	-4.63	-102.23	3	13	194	-1	9	CC(C)(C(=O)[O-])O/N=C(\c1csc(n1)N)/C(=O)N[C@H]2[C@H]3N(C2=O)C(=C(CS3)C[n+]4ccccc4)C(=O)[O-]
ZINC03830472	439.484	-1.26	-3.42	-87.4	1	12	158	-1	7	c1nnnn1CC(=O)N[C@@H]2[C@@H]3N(C2=O)C(=C(CS3)CSc4nncs4)C(=O)[O-]
ZINC03830473	439.484	-1.26	-1.84	-72.14	1	12	158	-1	7	c1nnnn1CC(=O)N[C@H]2[C@@H]3N(C2=O)C(=C(CS3)CSc4nncs4)C(=O)[O-]
ZINC03830474	439.484	-1.26	-3.1	-83.11	1	12	158	-1	7	c1nnnn1CC(=O)N[C@@H]2[C@H]3N(C2=O)C(=C(CS3)CSc4nncs4)C(=O)[O-]
ZINC03830475	439.484	-1.26	-2.62	-77.84	1	12	158	-1	7	c1nnnn1CC(=O)N[C@H]2[C@H]3N(C2=O)C(=C(CS3)CSc4nncs4)C(=O)[O-]
ZINC03830477	382.403	-0.88	-3.72	-67.19	3	10	150	-1	5	CO/N=C(/c1csc(n1)N)\C(=O)N[C@H]2[C@@H]3N(C2=O)C(=CCS3)C(=O)[O-]
ZINC03830478	382.403	-0.88	-3.99	-65.39	3	10	150	-1	5	CO/N=C(/c1csc(n1)N)\C(=O)N[C@@H]2[C@H]3N(C2=O)C(=CCS3)C(=O)[O-]
ZINC03830479	382.403	-0.88	-4.25	-65.74	3	10	150	-1	5	CO/N=C(/c1csc(n1)N)\C(=O)N[C@H]2[C@H]3N(C2=O)C(=CCS3)C(=O)[O-]
ZINC03830484	423.383	-0.98	-4.61	-67.12	3	12	176	-1	8	CO/N=C(\c1ccco1)/C(=O)N[C@@H]2[C@@H]3N(C2=O)C(=C(CS3)COC(=O)N)C(=O)[O-]
ZINC03830485	423.383	-0.98	-3.79	-67.8	3	12	176	-1	8	CO/N=C(\c1ccco1)/C(=O)N[C@H]2[C@@H]3N(C2=O)C(=C(CS3)COC(=O)N)C(=O)[O-]
ZINC03830486	423.383	-0.98	-4.79	-72.17	3	12	176	-1	8	CO/N=C(\c1ccco1)/C(=O)N[C@@H]2[C@H]3N(C2=O)C(=C(CS3)COC(=O)N)C(=O)[O-]
ZINC03830487	423.383	-0.98	-4.55	-67.77	3	12	176	-1	8	CO/N=C(\c1ccco1)/C(=O)N[C@H]2[C@H]3N(C2=O)C(=C(CS3)COC(=O)N)C(=O)[O-]
ZINC03830488	510.481	0.06	-1.32	-26.47	3	14	189	0	12	C[C@@H](OC(=O)C)OC(=O)C1=C(CS[C@@H]2N1C(=O)[C@@H]2NC(=O)/C(=N/OC)/c3ccco3)COC(=O)N
ZINC03830489	510.481	0.06	-2.2	-26.42	3	14	189	0	12	C[C@H](OC(=O)C)OC(=O)C1=C(CS[C@@H]2N1C(=O)[C@@H]2NC(=O)/C(=N/OC)/c3ccco3)COC(=O)N
ZINC03830490	510.481	0.06	-2.6	-25.88	3	14	189	0	12	C[C@@H](OC(=O)C)OC(=O)C1=C(CS[C@H]2N1C(=O)[C@@H]2NC(=O)/C(=N/OC)/c3ccco3)COC(=O)N
ZINC03830491	510.481	0.06	-2.19	-26.98	3	14	189	0	12	C[C@H](OC(=O)C)OC(=O)C1=C(CS[C@H]2N1C(=O)[C@@H]2NC(=O)/C(=N/OC)/c3ccco3)COC(=O)N
ZINC03830492	568.561	0.65	-2.06	-28.96	3	15	198	0	14	C[C@@H](OC(=O)C1=C(CS[C@@H]2N1C(=O)[C@@H]2NC(=O)/C(=N/OC)/c3ccco3)COC(=O)N)OC(=O)C(C)(C)OC
ZINC03830493	568.561	0.65	-2.17	-26.95	3	15	198	0	14	C[C@H](OC(=O)C1=C(CS[C@@H]2N1C(=O)[C@@H]2NC(=O)/C(=N/OC)/c3ccco3)COC(=O)N)OC(=O)C(C)(C)OC
ZINC03830494	568.561	0.65	-2.04	-30.19	3	15	198	0	14	C[C@@H](OC(=O)C1=C(CS[C@H]2N1C(=O)[C@@H]2NC(=O)/C(=N/OC)/c3ccco3)COC(=O)N)OC(=O)C(C)(C)OC
ZINC03830495	568.561	0.65	-2.49	-27.64	3	15	198	0	14	C[C@H](OC(=O)C1=C(CS[C@H]2N1C(=O)[C@@H]2NC(=O)/C(=N/OC)/c3ccco3)COC(=O)N)OC(=O)C(C)(C)OC
ZINC03830496	338.321	-1.68	-0.44	-73.06	1	9	139	-1	6	CC(=O)OCC1=C(N2[C@@H]([C@@H](C2=O)NC(=O)CC#N)SC1)C(=O)[O-]
ZINC03830497	338.321	-1.68	-0.85	-74.88	1	9	139	-1	6	CC(=O)OCC1=C(N2[C@H]([C@@H](C2=O)NC(=O)CC#N)SC1)C(=O)[O-]
ZINC03830498	338.321	-1.68	-0.49	-74.99	1	9	139	-1	6	CC(=O)OCC1=C(N2[C@@H]([C@H](C2=O)NC(=O)CC#N)SC1)C(=O)[O-]
ZINC03830499	338.321	-1.68	0.01	-73.79	1	9	139	-1	6	CC(=O)OCC1=C(N2[C@H]([C@H](C2=O)NC(=O)CC#N)SC1)C(=O)[O-]
ZINC03830500	347.396	-1.49	-4.96	-81.06	4	7	117	0	4	CC1=C(N2[C@@H]([C@@H](C2=O)NC(=O)[C@@H](c3ccccc3)[NH3+])SC1)C(=O)[O-]
ZINC03830501	347.396	-1.49	-5.1	-82.95	4	7	117	0	4	CC1=C(N2[C@H]([C@@H](C2=O)NC(=O)[C@@H](c3ccccc3)[NH3+])SC1)C(=O)[O-]
ZINC03830502	347.396	-1.49	-5.41	-90.23	4	7	117	0	4	CC1=C(N2[C@@H]([C@H](C2=O)NC(=O)[C@@H](c3ccccc3)[NH3+])SC1)C(=O)[O-]
ZINC03830503	405.432	-2.02	-3.75	-88.78	4	9	143	0	7	CC(=O)OCC1=C(N2[C@@H]([C@@H](C2=O)NC(=O)[C@@H](c3ccccc3)[NH3+])SC1)C(=O)[O-]
ZINC03830504	405.432	-2.02	-5.24	-94.36	4	9	143	0	7	CC(=O)OCC1=C(N2[C@H]([C@@H](C2=O)NC(=O)[C@@H](c3ccccc3)[NH3+])SC1)C(=O)[O-]
ZINC03830505	405.432	-2.02	-4.26	-97.3	4	9	143	0	7	CC(=O)OCC1=C(N2[C@@H]([C@H](C2=O)NC(=O)[C@@H](c3ccccc3)[NH3+])SC1)C(=O)[O-]
ZINC03830506	405.432	-2.02	-4.1	-95.56	4	9	143	0	7	CC(=O)OCC1=C(N2[C@H]([C@H](C2=O)NC(=O)[C@@H](c3ccccc3)[NH3+])SC1)C(=O)[O-]
ZINC03830507	395.438	0.57	-1.73	-67.86	1	8	115	-1	7	CC(=O)OCC1=C(N2[C@@H]([C@@H](C2=O)NC(=O)Cc3cccs3)SC1)C(=O)[O-]
ZINC03830508	395.438	0.57	-2.08	-68.77	1	8	115	-1	7	CC(=O)OCC1=C(N2[C@H]([C@@H](C2=O)NC(=O)Cc3cccs3)SC1)C(=O)[O-]
ZINC03830509	395.438	0.57	-2.44	-69.92	1	8	115	-1	7	CC(=O)OCC1=C(N2[C@@H]([C@H](C2=O)NC(=O)Cc3cccs3)SC1)C(=O)[O-]
ZINC03830510	395.438	0.57	-1.7	-68.79	1	8	115	-1	7	CC(=O)OCC1=C(N2[C@H]([C@H](C2=O)NC(=O)Cc3cccs3)SC1)C(=O)[O-]
ZINC03830511	422.464	-0.37	-2.79	-68.32	1	9	128	-1	8	CC(=O)OCC1=C(N2[C@@H]([C@@H](C2=O)NC(=O)CSc3ccncc3)SC1)C(=O)[O-]
ZINC03830512	422.464	-0.37	-3.19	-69.52	1	9	128	-1	8	CC(=O)OCC1=C(N2[C@H]([C@@H](C2=O)NC(=O)CSc3ccncc3)SC1)C(=O)[O-]
ZINC03830513	422.464	-0.37	-2.83	-69.63	1	9	128	-1	8	CC(=O)OCC1=C(N2[C@@H]([C@H](C2=O)NC(=O)CSc3ccncc3)SC1)C(=O)[O-]
ZINC03830514	422.464	-0.37	-2.68	-68.79	1	9	128	-1	8	CC(=O)OCC1=C(N2[C@H]([C@H](C2=O)NC(=O)CSc3ccncc3)SC1)C(=O)[O-]
ZINC03830515	349.412	-0.36	-4.86	-82.6	4	7	117	0	4	CC1=C(N2[C@@H]([C@@H](C2=O)NC(=O)[C@@H](C3=CCC=CC3)[NH3+])SC1)C(=O)[O-]
ZINC03830516	349.412	-0.36	-5.44	-82.63	4	7	117	0	4	CC1=C(N2[C@H]([C@@H](C2=O)NC(=O)[C@@H](C3=CCC=CC3)[NH3+])SC1)C(=O)[O-]
ZINC03830517	349.412	-0.36	-5.24	-92.64	4	7	117	0	4	CC1=C(N2[C@@H]([C@H](C2=O)NC(=O)[C@@H](C3=CCC=CC3)[NH3+])SC1)C(=O)[O-]
ZINC03830519	458.55	4.45	-1.52	-53.33	2	6	102	-1	11	CC(C)c1c(c(c(c(n1)C(C)C)/C=C/[C@H](C[C@@H](CC(=O)[O-])O)O)c2ccc(cc2)F)COC
ZINC03830520	458.55	4.45	-1.75	-53.29	2	6	102	-1	11	CC(C)c1c(c(c(c(n1)C(C)C)/C=C/[C@@H](C[C@H](CC(=O)[O-])O)O)c2ccc(cc2)F)COC
ZINC03830524	309.529	0.8	-8.96	-6.87	3	6	88	0	3	C([C@@H]([C@@H]1[C@@H]([C@@H]2[C@@H](O1)O[C@@H](O2)C(Cl)(Cl)Cl)O)O)O
ZINC03830525	309.529	0.8	-9.14	-8.09	3	6	88	0	3	C([C@H]([C@@H]1[C@@H]([C@@H]2[C@@H](O1)O[C@@H](O2)C(Cl)(Cl)Cl)O)O)O
ZINC03830526	309.529	0.8	-10.17	-7.4	3	6	88	0	3	C([C@@H]([C@H]1[C@@H]([C@@H]2[C@@H](O1)O[C@@H](O2)C(Cl)(Cl)Cl)O)O)O
ZINC03830527	309.529	0.8	-9.61	-6.24	3	6	88	0	3	C([C@H]([C@H]1[C@@H]([C@@H]2[C@@H](O1)O[C@@H](O2)C(Cl)(Cl)Cl)O)O)O
ZINC03830530	265.564	2.3	-2.83	-3.64	2	3	49	0	5	C[C@@H](CC(C)(C)O)O[C@@H](C(Cl)(Cl)Cl)O
ZINC03830531	265.564	2.3	-3.12	-1.64	2	3	49	0	5	C[C@H](CC(C)(C)O)O[C@@H](C(Cl)(Cl)Cl)O
ZINC03830532	265.564	2.3	-3.43	-2.21	2	3	49	0	5	C[C@@H](CC(C)(C)O)O[C@H](C(Cl)(Cl)Cl)O
ZINC03830533	362.897	3.17	0.55	-10.51	1	3	54	0	1	CC(=O)[C@@]1(CC[C@@H]2[C@@]1(CC[C@@H]3[C@@H]2C=C(C4=CC(=O)CC[C@@]34C)Cl)C)O
ZINC03830534	362.897	3.17	0.53	-12.16	1	3	54	0	1	CC(=O)[C@]1(CC[C@@H]2[C@@]1(CC[C@@H]3[C@@H]2C=C(C4=CC(=O)CC[C@@]34C)Cl)C)O
ZINC03830535	362.897	3.17	0.18	-9.3	1	3	54	0	1	CC(=O)[C@@]1(CC[C@H]2[C@@]1(CC[C@@H]3[C@@H]2C=C(C4=CC(=O)CC[C@@]34C)Cl)C)O
ZINC03830536	362.897	3.17	1.11	-11.89	1	3	54	0	1	CC(=O)[C@]1(CC[C@H]2[C@@]1(CC[C@@H]3[C@@H]2C=C(C4=CC(=O)CC[C@@]34C)Cl)C)O
ZINC03830537	404.934	3.88	3.76	-15.29	0	4	60	0	3	CC(=O)[C@@]1(CC[C@@H]2[C@@]1(CC[C@@H]3[C@@H]2C=C(C4=CC(=O)CC[C@@]34C)Cl)C)OC(=O)C
ZINC03830538	404.934	3.88	3.8	-18.1	0	4	60	0	3	CC(=O)[C@]1(CC[C@@H]2[C@@]1(CC[C@@H]3[C@@H]2C=C(C4=CC(=O)CC[C@@]34C)Cl)C)OC(=O)C
ZINC03830539	404.934	3.88	3.44	-13.76	0	4	60	0	3	CC(=O)[C@@]1(CC[C@H]2[C@@]1(CC[C@@H]3[C@@H]2C=C(C4=CC(=O)CC[C@@]34C)Cl)C)OC(=O)C
ZINC03830540	404.934	3.88	3.88	-18.15	0	4	60	0	3	CC(=O)[C@]1(CC[C@H]2[C@@]1(CC[C@@H]3[C@@H]2C=C(C4=CC(=O)CC[C@@]34C)Cl)C)OC(=O)C
ZINC03830541	313.694	-1.48	-10.35	-13.48	5	10	151	0	5	C(CCl)N(C(=O)N[C@@H]1[C@@H]([C@@H]([C@@H](O[C@@H]1O)CO)O)O)N=O
ZINC03830542	313.694	-1.48	-11.46	-16.71	5	10	151	0	5	C(CCl)N(C(=O)N[C@H]1[C@@H]([C@@H]([C@@H](O[C@@H]1O)CO)O)O)N=O
ZINC03830543	313.694	-1.48	-10.95	-11.8	5	10	151	0	5	C(CCl)N(C(=O)N[C@@H]1[C@H]([C@@H]([C@@H](O[C@@H]1O)CO)O)O)N=O
ZINC03830544	313.694	-1.48	-11.55	-14.54	5	10	151	0	5	C(CCl)N(C(=O)N[C@H]1[C@H]([C@@H]([C@@H](O[C@@H]1O)CO)O)O)N=O
ZINC03830550	479.893	-0.06	-1.98	-74.42	8	10	183	1	2	C[C@@]1(c2c(ccc(c2C(=O)C3=C([C@@]4([C@@H](C[C@@H]31)[C@@H](C(=C(C4=O)C(=O)N)O)[NH+](C)C)O)O)O)Cl)O
ZINC03830551	479.893	-0.06	-8.32	-69.7	8	10	182	1	2	C[C@]1(c2c(ccc(c2C(=O)C3=C([C@@]4([C@@H](C[C@@H]31)[C@@H](C(=C(C4=O)C(=O)N)O)[NH+](C)C)O)O)O)Cl)O
ZINC03830552	479.893	-0.06	-7.7	-67.35	8	10	182	1	2	C[C@@]1(c2c(ccc(c2C(=O)C3=C([C@]4([C@@H](C[C@@H]31)[C@@H](C(=C(C4=O)C(=O)N)O)[NH+](C)C)O)O)O)Cl)O
ZINC03830553	479.893	-0.06	-8.23	-65.25	8	10	182	1	2	C[C@]1(c2c(ccc(c2C(=O)C3=C([C@]4([C@@H](C[C@@H]31)[C@@H](C(=C(C4=O)C(=O)N)O)[NH+](C)C)O)O)O)Cl)O
ZINC03830554	650.698	3.15	-13.72	-122.02	4	12	215	-2	7	c1ccc2c(c1)c(cc(c2N)/N=N/c3ccc(cc3)c4ccc(cc4)/N=N/c5cc(c6ccccc6c5N)S(=O)(=O)[O-])S(=O)(=O)[O-]
ZINC03830555	491.381	0.27	-13.24	-63.72	8	13	245	-1	3	Cc1c2c(cc(c1C(=O)[O-])O)C(=O)c3c(c(c(c(c3O)O)[C@@H]4[C@@H]([C@@H]([C@@H]([C@@H](O4)CO)O)O)O)O)C2=O
ZINC03830556	491.381	0.27	-14.44	-63.93	8	13	245	-1	3	Cc1c2c(cc(c1C(=O)[O-])O)C(=O)c3c(c(c(c(c3O)O)[C@H]4[C@@H]([C@@H]([C@@H]([C@@H](O4)CO)O)O)O)O)C2=O
ZINC03830557	491.381	0.27	-14.72	-63.25	8	13	245	-1	3	Cc1c2c(cc(c1C(=O)[O-])O)C(=O)c3c(c(c(c(c3O)O)[C@@H]4[C@H]([C@@H]([C@@H]([C@@H](O4)CO)O)O)O)O)C2=O
ZINC03830558	491.381	0.27	-13.53	-63.16	8	13	245	-1	3	Cc1c2c(cc(c1C(=O)[O-])O)C(=O)c3c(c(c(c(c3O)O)[C@H]4[C@H]([C@@H]([C@@H]([C@@H](O4)CO)O)O)O)O)C2=O
ZINC03830560	252.347	0.14	-1.31	-14.45	3	6	88	0	7	Cc1c(nc[nH]1)CSCCN/C(=N/C#N)/NC
ZINC03830564	466.961	3.99	-1.32	-52.81	4	7	87	1	9	COc1cc(c(cc1C(=O)N[C@H]2CC[NH+](C[C@@H]2OC)CCCOc3ccc(cc3)F)Cl)N
ZINC03830565	285.691	0.1	-9.54	-10.07	4	8	119	0	2	c1nc2c(nc(nc2n1[C@@H]3C[C@@H]([C@@H](O3)CO)O)Cl)N
ZINC03830566	285.691	0.1	-9.83	-9.77	4	8	119	0	2	c1nc2c(nc(nc2n1[C@H]3C[C@@H]([C@@H](O3)CO)O)Cl)N
ZINC03830567	285.691	0.1	-9.74	-10.65	4	8	119	0	2	c1nc2c(nc(nc2n1[C@H]3C[C@H]([C@@H](O3)CO)O)Cl)N
ZINC03830568	198.154	-2.42	-7.13	-54.14	1	6	89	-1	2	C1[C@H]2N(C1=O)[C@@H](/C(=C/CO)/O2)C(=O)[O-]
ZINC03830569	198.154	-2.42	-6.4	-51.37	1	6	89	-1	2	C1[C@@H]2N(C1=O)[C@H](/C(=C/CO)/O2)C(=O)[O-]
ZINC03830570	198.154	-2.42	-7.4	-56.73	1	6	89	-1	2	C1[C@H]2N(C1=O)[C@H](/C(=C/CO)/O2)C(=O)[O-]
ZINC03830574	344.906	4.67	1.74	-35.66	1	2	13	1	6	C[C@](c1ccccc1)(c2ccc(cc2)Cl)OCC[C@H]3CCC[NH+]3C
ZINC03830577	277.771	3.89	0.95	-48.03	0	2	40	-1	2	c1c2c(cc(c1C3CCCCC3)Cl)[C@@H](CC2)C(=O)[O-]
ZINC03830579	352.454	-1.16	2.2	-33.83	1	4	46	1	5	C[N+]12CCC(CC1)[C@H](C2)OC(=O)C(c3ccccc3)(c4ccccc4)O
ZINC03830580	425.999	2.06	-6.7	-44.92	5	7	103	1	7	CCC[C@@H]1C[C@@H]([NH+](C1)C)C(=O)N[C@@H]([C@@H]2[C@@H]([C@@H]([C@@H]([C@@H](O2)SC)O)O)O)[C@@H](C)Cl
ZINC03830581	425.999	2.06	-6.76	-44.99	5	7	103	1	7	CCC[C@H]1C[C@@H]([NH+](C1)C)C(=O)N[C@@H]([C@@H]2[C@@H]([C@@H]([C@@H]([C@@H](O2)SC)O)O)O)[C@@H](C)Cl
ZINC03830582	425.999	2.06	-6.74	-43.77	5	7	103	1	7	CCC[C@@H]1C[C@H]([NH+](C1)C)C(=O)N[C@@H]([C@@H]2[C@@H]([C@@H]([C@@H]([C@@H](O2)SC)O)O)O)[C@@H](C)Cl
ZINC03830583	425.999	2.06	-7.37	-45.94	5	7	103	1	7	CCC[C@H]1C[C@H]([NH+](C1)C)C(=O)N[C@@H]([C@@H]2[C@@H]([C@@H]([C@@H]([C@@H](O2)SC)O)O)O)[C@@H](C)Cl
ZINC03830585	473.407	8.54	-1.49	-7.52	1	4	42	0	4	CC(C)/N=c/1\cc-2n(c3ccccc3nc2cc1Nc4ccc(cc4)Cl)c5ccc(cc5)Cl
ZINC03830586	327.808	2.79	2.4	-11.57	0	5	55	0	8	CC(C)(C(=O)OCCCC(=O)N(C)C)Oc1ccc(cc1)Cl
ZINC03830587	392.879	1.91	-3.67	-19.36	3	5	94	0	2	C[C@@]12C[C@@H]([C@@H]3[C@@H]([C@@H]1CC[C@@]2(C(=O)CO)O)C=C(C4=CC(=O)C=C[C@@]34C)Cl)O
ZINC03830588	392.879	1.91	-3.93	-20.1	3	5	94	0	2	C[C@]12C[C@@H]([C@@H]3[C@@H]([C@@H]1CC[C@@]2(C(=O)CO)O)C=C(C4=CC(=O)C=C[C@@]34C)Cl)O
ZINC03830589	392.879	1.91	-3.33	-16.54	3	5	94	0	2	C[C@@]12C[C@H]([C@@H]3[C@@H]([C@@H]1CC[C@@]2(C(=O)CO)O)C=C(C4=CC(=O)C=C[C@@]34C)Cl)O
ZINC03830590	392.879	1.91	-4.01	-17.04	3	5	94	0	2	C[C@]12C[C@H]([C@@H]3[C@@H]([C@@H]1CC[C@@]2(C(=O)CO)O)C=C(C4=CC(=O)C=C[C@@]34C)Cl)O
ZINC03830593	434.881	2.66	-2.04	-54.97	1	8	115	-1	4	Cc1c(c(no1)c2ccccc2Cl)C(=O)N[C@H]3[C@@H]4N(C3=O)[C@@H](C(S4)(C)C)C(=O)[O-]
ZINC03830594	434.881	2.66	-3.11	-54.92	1	8	115	-1	4	Cc1c(c(no1)c2ccccc2Cl)C(=O)N[C@@H]3[C@H]4N(C3=O)[C@@H](C(S4)(C)C)C(=O)[O-]
ZINC03830595	434.881	2.66	-3.29	-55.08	1	8	115	-1	4	Cc1c(c(no1)c2ccccc2Cl)C(=O)N[C@H]3[C@H]4N(C3=O)[C@@H](C(S4)(C)C)C(=O)[O-]
ZINC03830596	350.225	4.07	-1.51	-37.88	2	4	42	1	1	c1ccc(c(c1)[C@@]23COC[NH+]2CC(=O)Nc4c3cc(cc4)Cl)Cl
ZINC03830597	350.225	4.07	-1.48	-38.08	2	4	42	1	1	c1ccc(c(c1)[C@]23COC[NH+]2CC(=O)Nc4c3cc(cc4)Cl)Cl
ZINC03830598	300.378	1.41	-0.83	-49.45	2	4	43	1	1	C[NH+]1CC[C@@]23c4c5ccc(c4O[C@@H]2[C@@H](C=C[C@@H]3[C@@H]1C5)O)OC
ZINC03830599	360.45	1.43	-1.85	-17.13	2	5	91	0	2	C[C@@]12CCC(=O)C=C1CC[C@@H]3[C@@H]2C(=O)C[C@@]4([C@@H]3CC[C@@]4(C(=O)CO)O)C
ZINC03830600	360.45	1.43	-1.81	-14.73	2	5	91	0	2	C[C@]12CCC(=O)C=C1CC[C@@H]3[C@@H]2C(=O)C[C@@]4([C@@H]3CC[C@@]4(C(=O)CO)O)C
ZINC03830601	360.45	1.43	-1.83	-19.88	2	5	91	0	2	C[C@@]12CCC(=O)C=C1CC[C@H]3[C@@H]2C(=O)C[C@@]4([C@@H]3CC[C@@]4(C(=O)CO)O)C
ZINC03830602	360.45	1.43	-2.02	-15.49	2	5	91	0	2	C[C@]12CCC(=O)C=C1CC[C@H]3[C@@H]2C(=O)C[C@@]4([C@@H]3CC[C@@]4(C(=O)CO)O)C
ZINC03830603	402.487	2.14	1.66	-15.87	1	6	97	0	4	CC(=O)OCC(=O)[C@@]1(CC[C@@H]2[C@@]1(CC(=O)[C@@H]3[C@@H]2CCC4=CC(=O)CC[C@@]34C)C)O
ZINC03830604	402.487	2.14	1.64	-14.48	1	6	97	0	4	CC(=O)OCC(=O)[C@]1(CC[C@@H]2[C@@]1(CC(=O)[C@@H]3[C@@H]2CCC4=CC(=O)CC[C@@]34C)C)O
ZINC03830605	402.487	2.14	1.46	-12.71	1	6	97	0	4	CC(=O)OCC(=O)[C@@]1(CC[C@H]2[C@@]1(CC(=O)[C@@H]3[C@@H]2CCC4=CC(=O)CC[C@@]34C)C)O
ZINC03830606	402.487	2.14	1.85	-15.15	1	6	97	0	4	CC(=O)OCC(=O)[C@]1(CC[C@H]2[C@@]1(CC(=O)[C@@H]3[C@@H]2CCC4=CC(=O)CC[C@@]34C)C)O
ZINC03830607	341.433	1.4	-6.96	-80.03	4	7	117	0	3	CC1([C@@H](N2[C@@H](S1)[C@@H](C2=O)NC(=O)C3(CCCCC3)[NH3+])C(=O)[O-])C
ZINC03830608	341.433	1.4	-7.27	-80.62	4	7	117	0	3	CC1([C@H](N2[C@@H](S1)[C@@H](C2=O)NC(=O)C3(CCCCC3)[NH3+])C(=O)[O-])C
ZINC03830609	341.433	1.4	-7.72	-81.5	4	7	117	0	3	CC1([C@@H](N2[C@H](S1)[C@@H](C2=O)NC(=O)C3(CCCCC3)[NH3+])C(=O)[O-])C
ZINC03830610	341.433	1.4	-5.76	-70.47	4	7	117	0	3	CC1([C@H](N2[C@H](S1)[C@@H](C2=O)NC(=O)C3(CCCCC3)[NH3+])C(=O)[O-])C
ZINC03830611	276.376	3.55	1.16	-5.58	1	3	46	0	4	C[C@@H]1C[C@@H](CC(C1)(C)C)OC(=O)[C@@H](c2ccccc2)O
ZINC03830612	276.376	3.55	1.15	-5.59	1	3	46	0	4	C[C@H]1C[C@H](CC(C1)(C)C)OC(=O)[C@@H](c2ccccc2)O
ZINC03830613	272.412	3.79	0.09	-37.96	2	2	24	1	2	C[C@H]1[C@H]2Cc3ccc(cc3[C@@]1(CC[NH+]2CC4CC4)C)O
ZINC03830614	374.908	3.73	0.45	-10.75	1	3	54	0	1	CC(=O)[C@@]1(CC[C@@H]2[C@@]1(CC[C@@H]3[C@@H]2C=C(C4=CC(=O)[C@@H]5C[C@@H]5[C@@]34C)Cl)C)O
ZINC03830615	374.908	3.73	0.39	-12.76	1	3	54	0	1	CC(=O)[C@]1(CC[C@@H]2[C@@]1(CC[C@@H]3[C@@H]2C=C(C4=CC(=O)[C@@H]5C[C@@H]5[C@@]34C)Cl)C)O
ZINC03830616	374.908	3.73	0.04	-9.99	1	3	54	0	1	CC(=O)[C@@]1(CC[C@H]2[C@@]1(CC[C@@H]3[C@@H]2C=C(C4=CC(=O)[C@@H]5C[C@@H]5[C@@]34C)Cl)C)O
ZINC03830617	374.908	3.73	0.85	-12.91	1	3	54	0	1	CC(=O)[C@]1(CC[C@H]2[C@@]1(CC[C@@H]3[C@@H]2C=C(C4=CC(=O)[C@@H]5C[C@@H]5[C@@]34C)Cl)C)O
ZINC03830618	416.945	4.44	3.53	-16.15	0	4	60	0	3	CC(=O)[C@@]1(CC[C@@H]2[C@@]1(CC[C@@H]3[C@@H]2C=C(C4=CC(=O)[C@@H]5C[C@@H]5[C@@]34C)Cl)C)OC(=O)C
ZINC03830619	416.945	4.44	3.53	-18.66	0	4	60	0	3	CC(=O)[C@]1(CC[C@@H]2[C@@]1(CC[C@@H]3[C@@H]2C=C(C4=CC(=O)[C@@H]5C[C@@H]5[C@@]34C)Cl)C)OC(=O)C
ZINC03830620	416.945	4.44	3.62	-17.74	0	4	60	0	3	CC(=O)[C@]1(CC[C@H]2[C@@]1(CC[C@@H]3[C@@H]2C=C(C4=CC(=O)[C@@H]5C[C@@H]5[C@@]34C)Cl)C)OC(=O)C
ZINC03830623	243.219	-1.93	-11.23	-18.18	5	8	130	0	2	c1cn(c(=O)nc1N)[C@@H]2[C@@H]([C@@H]([C@@H](O2)CO)O)O
ZINC03830624	243.219	-1.93	-11.79	-21.39	5	8	130	0	2	c1cn(c(=O)nc1N)[C@H]2[C@@H]([C@@H]([C@@H](O2)CO)O)O
ZINC03830625	243.219	-1.93	-11.43	-18.29	5	8	130	0	2	c1cn(c(=O)nc1N)[C@@H]2[C@H]([C@@H]([C@@H](O2)CO)O)O
ZINC03830626	243.219	-1.93	-11.62	-18.49	5	8	130	0	2	c1cn(c(=O)nc1N)[C@H]2[C@H]([C@@H]([C@@H](O2)CO)O)O
ZINC03830627	337.463	4.25	2.27	-7.26	1	3	46	0	0	C[C@@]12CC[C@@H]3[C@@H]([C@@H]1CC[C@@]2(C#C)O)CCC4=Cc5c(cno5)C[C@@]34C
ZINC03830628	337.463	4.25	2.01	-7.09	1	3	46	0	0	C[C@]12CC[C@@H]3[C@@H]([C@@H]1CC[C@@]2(C#C)O)CCC4=Cc5c(cno5)C[C@@]34C
ZINC03830629	337.463	4.25	2.36	-7.68	1	3	46	0	0	C[C@@]12CC[C@H]3[C@@H]([C@@H]1CC[C@@]2(C#C)O)CCC4=Cc5c(cno5)C[C@@]34C
ZINC03830630	337.463	4.25	2.32	-7.59	1	3	46	0	0	C[C@]12CC[C@H]3[C@@H]([C@@H]1CC[C@@]2(C#C)O)CCC4=Cc5c(cno5)C[C@@]34C
ZINC03830631	528.534	0.9	-8.29	-57.94	7	11	187	1	4	C[C@@H]1[C@@H]([C@@H](C[C@@H](O1)O[C@@H]2C[C@@](Cc3c2c(c4c(c3O)C(=O)c5cccc(c5C4=O)OC)O)(C(=O)C)O)[NH3+])O
ZINC03830632	528.534	0.9	-8.48	-57.85	7	11	187	1	4	C[C@H]1[C@@H]([C@@H](C[C@@H](O1)O[C@@H]2C[C@@](Cc3c2c(c4c(c3O)C(=O)c5cccc(c5C4=O)OC)O)(C(=O)C)O)[NH3+])O
ZINC03830633	528.534	0.9	-8.61	-54.43	7	11	187	1	4	C[C@@H]1[C@H]([C@@H](C[C@@H](O1)O[C@@H]2C[C@@](Cc3c2c(c4c(c3O)C(=O)c5cccc(c5C4=O)OC)O)(C(=O)C)O)[NH3+])O
ZINC03830634	528.534	0.9	-8.64	-55.95	7	11	187	1	4	C[C@H]1[C@H]([C@@H](C[C@@H](O1)O[C@@H]2C[C@@](Cc3c2c(c4c(c3O)C(=O)c5cccc(c5C4=O)OC)O)(C(=O)C)O)[NH3+])O
ZINC03830635	561.701	-1.31	-10.48	-65.57	8	14	207	1	23	CC(=O)N(CCCCCNC(=O)CCC(=O)N(CCCCCNC(=O)CCC(=O)N(CCCCC[NH3+])O)O)O
ZINC03830636	401.523	2.77	2.51	-56.02	0	5	91	-1	4	C[C@@H](CCC(=O)[O-])[C@@H]1CC[C@@H]2[C@@]1(C(=O)C[C@@H]3[C@@H]2C(=O)C[C@@H]4[C@@]3(CCC(=O)C4)C)C
ZINC03830637	401.523	2.77	2.51	-57.68	0	5	91	-1	4	C[C@H](CCC(=O)[O-])[C@@H]1CC[C@@H]2[C@@]1(C(=O)C[C@@H]3[C@@H]2C(=O)C[C@@H]4[C@@]3(CCC(=O)C4)C)C
ZINC03830638	401.523	2.77	2.57	-59.91	0	5	91	-1	4	C[C@@H](CCC(=O)[O-])[C@H]1CC[C@@H]2[C@@]1(C(=O)C[C@@H]3[C@@H]2C(=O)C[C@@H]4[C@@]3(CCC(=O)C4)C)C
ZINC03830639	401.523	2.77	2.49	-57.51	0	5	91	-1	4	C[C@H](CCC(=O)[O-])[C@H]1CC[C@@H]2[C@@]1(C(=O)C[C@@H]3[C@@H]2C(=O)C[C@@H]4[C@@]3(CCC(=O)C4)C)C
ZINC03830640	288.431	3.25	0.42	-5.26	1	2	37	0	0	C[C@@]12CC[C@@H]3[C@@H]([C@@H]1CCC2=O)CC=C4[C@@]3(CC[C@@H](C4)O)C
ZINC03830641	288.431	3.25	-0.04	-6.01	1	2	37	0	0	C[C@]12CC[C@@H]3[C@@H]([C@@H]1CCC2=O)CC=C4[C@@]3(CC[C@@H](C4)O)C
ZINC03830642	288.431	3.25	-0.7	-7.17	1	2	37	0	0	C[C@@]12CC[C@H]3[C@@H]([C@@H]1CCC2=O)CC=C4[C@@]3(CC[C@@H](C4)O)C
ZINC03830643	288.431	3.25	-0.1	-6.22	1	2	37	0	0	C[C@]12CC[C@H]3[C@@H]([C@@H]1CCC2=O)CC=C4[C@@]3(CC[C@@H](C4)O)C
ZINC03830644	330.468	3.95	3.35	-8.63	0	3	43	0	2	CC(=O)O[C@@H]1CC[C@@]2([C@@H]3CC[C@@]4([C@@H]([C@@H]3CC=C2C1)CCC4=O)C)C
ZINC03830645	330.468	3.95	3.3	-8.97	0	3	43	0	2	CC(=O)O[C@H]1CC[C@@]2([C@@H]3CC[C@@]4([C@@H]([C@@H]3CC=C2C1)CCC4=O)C)C
ZINC03830646	330.468	3.95	3.35	-8.36	0	3	43	0	2	CC(=O)O[C@@H]1CC[C@]2([C@@H]3CC[C@@]4([C@@H]([C@@H]3CC=C2C1)CCC4=O)C)C
ZINC03830647	330.468	3.95	3.28	-9.13	0	3	43	0	2	CC(=O)O[C@H]1CC[C@]2([C@@H]3CC[C@@]4([C@@H]([C@@H]3CC=C2C1)CCC4=O)C)C
ZINC03830648	448.603	5.05	2.14	-9.61	0	4	52	0	2	CC(=O)[C@@]12[C@@H](C[C@@H]3[C@@]1(CC[C@@H]4[C@@H]3CCC5=CC(=O)CC[C@@]45C)C)O[C@@](O2)(C)c6ccccc6
ZINC03830649	448.603	5.05	1.98	-10.86	0	4	52	0	2	CC(=O)[C@]12[C@@H](C[C@@H]3[C@@]1(CC[C@@H]4[C@@H]3CCC5=CC(=O)CC[C@@]45C)C)O[C@@](O2)(C)c6ccccc6
ZINC03830650	448.603	5.05	2.47	-10.92	0	4	52	0	2	CC(=O)[C@@]12[C@H](C[C@@H]3[C@@]1(CC[C@@H]4[C@@H]3CCC5=CC(=O)CC[C@@]45C)C)O[C@@](O2)(C)c6ccccc6
ZINC03830651	448.603	5.05	2.22	-9.51	0	4	52	0	2	CC(=O)[C@]12[C@H](C[C@@H]3[C@@]1(CC[C@@H]4[C@@H]3CCC5=CC(=O)CC[C@@]45C)C)O[C@@](O2)(C)c6ccccc6
ZINC03830652	465.866	-0.64	-9.05	-73.13	8	10	182	1	2	C[NH+](C)[C@@H]1[C@@H]2C[C@@H]3[C@@H](c4c(ccc(c4C(=O)C3=C([C@@]2(C(=O)C(=C1O)C(=O)N)O)O)O)Cl)O
ZINC03830653	465.866	-0.64	-8.7	-64.88	8	10	182	1	2	C[NH+](C)[C@H]1[C@@H]2C[C@@H]3[C@@H](c4c(ccc(c4C(=O)C3=C([C@@]2(C(=O)C(=C1O)C(=O)N)O)O)O)Cl)O
ZINC03830654	465.866	-0.64	-9.25	-69.02	8	10	182	1	2	C[NH+](C)[C@@H]1[C@H]2C[C@@H]3[C@@H](c4c(ccc(c4C(=O)C3=C([C@@]2(C(=O)C(=C1O)C(=O)N)O)O)O)Cl)O
ZINC03830655	465.866	-0.64	-8.47	-65.11	8	10	182	1	2	C[NH+](C)[C@H]1[C@H]2C[C@@H]3[C@@H](c4c(ccc(c4C(=O)C3=C([C@@]2(C(=O)C(=C1O)C(=O)N)O)O)O)Cl)O
ZINC03830656	372.505	3.5	4.1	-10.95	0	4	60	0	4	CC(=O)OCC(=O)[C@@H]1CC[C@@H]2[C@@]1(CC[C@@H]3[C@@H]2CCC4=CC(=O)CC[C@@]34C)C
ZINC03830657	372.505	3.5	3.9	-13.23	0	4	60	0	4	CC(=O)OCC(=O)[C@H]1CC[C@@H]2[C@@]1(CC[C@@H]3[C@@H]2CCC4=CC(=O)CC[C@@]34C)C
ZINC03830658	372.505	3.5	3.63	-9.52	0	4	60	0	4	CC(=O)OCC(=O)[C@@H]1CC[C@H]2[C@@]1(CC[C@@H]3[C@@H]2CCC4=CC(=O)CC[C@@]34C)C
ZINC03830659	372.505	3.5	3.86	-13.26	0	4	60	0	4	CC(=O)OCC(=O)[C@H]1CC[C@H]2[C@@]1(CC[C@@H]3[C@@H]2CCC4=CC(=O)CC[C@@]34C)C
ZINC03830660	579.67	4.98	3.55	-48.37	2	10	109	1	9	COc1cc(cc(c1OC)OC)C(=O)O[C@@H]2C[C@@H]3C[NH+]4CCc5c6ccccc6[nH]c5[C@@H]4C[C@@H]3[C@@H]([C@@H]2OC)C(=O)OC
ZINC03830661	579.67	4.98	3.47	-48.18	2	10	109	1	9	COc1cc(cc(c1OC)OC)C(=O)O[C@H]2C[C@@H]3C[NH+]4CCc5c6ccccc6[nH]c5[C@@H]4C[C@@H]3[C@@H]([C@@H]2OC)C(=O)OC
ZINC03830662	579.67	4.98	3.19	-54.56	2	10	109	1	9	COc1cc(cc(c1OC)OC)C(=O)O[C@@H]2C[C@H]3C[NH+]4CCc5c6ccccc6[nH]c5[C@@H]4C[C@@H]3[C@@H]([C@@H]2OC)C(=O)OC
ZINC03830663	579.67	4.98	3.04	-53.61	2	10	109	1	9	COc1cc(cc(c1OC)OC)C(=O)O[C@H]2C[C@H]3C[NH+]4CCc5c6ccccc6[nH]c5[C@@H]4C[C@@H]3[C@@H]([C@@H]2OC)C(=O)OC
ZINC03830664	310.481	5.45	1.75	-2.56	1	1	20	0	1	CC[C@@]12CC(=C)[C@@H]3[C@@H]([C@@H]1CC[C@@]2(C#C)O)CCC4=CCCC[C@@H]34
ZINC03830665	310.481	5.45	1.62	-2.86	1	1	20	0	1	CC[C@]12CC(=C)[C@@H]3[C@@H]([C@@H]1CC[C@@]2(C#C)O)CCC4=CCCC[C@@H]34
ZINC03830666	310.481	5.45	1.85	-2.85	1	1	20	0	1	CC[C@@]12CC(=C)[C@H]3[C@@H]([C@@H]1CC[C@@]2(C#C)O)CCC4=CCCC[C@@H]34
ZINC03830667	310.481	5.45	1.48	-2.7	1	1	20	0	1	CC[C@]12CC(=C)[C@H]3[C@@H]([C@@H]1CC[C@@]2(C#C)O)CCC4=CCCC[C@@H]34
ZINC03830668	528.573	4.11	3.78	-20.1	1	8	120	0	7	C[C@@H]1C[C@@H]2[C@@H]3CCC4=CC(=O)C=C[C@@]4([C@@]3([C@@H](C[C@@]2([C@@]1(C(=O)COC(=O)C)OC(=O)c5ccco5)C)O)F)C
ZINC03830669	528.573	4.11	4.86	-15.47	1	8	120	0	7	C[C@H]1C[C@@H]2[C@@H]3CCC4=CC(=O)C=C[C@@]4([C@@]3([C@@H](C[C@@]2([C@@]1(C(=O)COC(=O)C)OC(=O)c5ccco5)C)O)F)C
ZINC03830670	528.573	4.11	3.98	-18.38	1	8	120	0	7	C[C@@H]1C[C@H]2[C@@H]3CCC4=CC(=O)C=C[C@@]4([C@@]3([C@@H](C[C@@]2([C@@]1(C(=O)COC(=O)C)OC(=O)c5ccco5)C)O)F)C
ZINC03830671	528.573	4.11	4.07	-18.67	1	8	120	0	7	C[C@H]1C[C@H]2[C@@H]3CCC4=CC(=O)C=C[C@@]4([C@@]3([C@@H](C[C@@]2([C@@]1(C(=O)COC(=O)C)OC(=O)c5ccco5)C)O)F)C
ZINC03830672	476.585	4.18	0.46	-13.83	2	6	100	0	7	CCCCC(=O)OCC(=O)[C@@]1([C@@H](C[C@@H]2[C@@]1(C[C@@H]([C@@]3([C@@H]2CCC4=CC(=O)C=C[C@@]43C)F)O)C)C)O
ZINC03830673	476.585	4.18	0.59	-15.42	2	6	100	0	7	CCCCC(=O)OCC(=O)[C@]1([C@@H](C[C@@H]2[C@@]1(C[C@@H]([C@@]3([C@@H]2CCC4=CC(=O)C=C[C@@]43C)F)O)C)C)O
ZINC03830674	476.585	4.18	0.6	-14.26	2	6	100	0	7	CCCCC(=O)OCC(=O)[C@@]1([C@H](C[C@@H]2[C@@]1(C[C@@H]([C@@]3([C@@H]2CCC4=CC(=O)C=C[C@@]43C)F)O)C)C)O
ZINC03830675	476.585	4.18	0.32	-15.16	2	6	100	0	7	CCCCC(=O)OCC(=O)[C@]1([C@H](C[C@@H]2[C@@]1(C[C@@H]([C@@]3([C@@H]2CCC4=CC(=O)C=C[C@@]43C)F)O)C)C)O
ZINC03830678	180.156	-2.64	-11.29	-9.73	5	6	110	0	1	C([C@@H]1[C@@H]([C@@H]([C@@H]([C@@H](O1)O)O)O)O)O
ZINC03830679	180.156	-2.64	-12.13	-8.59	5	6	110	0	1	C([C@@H]1[C@H]([C@@H]([C@@H]([C@@H](O1)O)O)O)O)O
ZINC03830681	246.374	3.17	-3.01	-40.43	4	2	47	1	0	C[C@]12CCCCC[C@@H]([C@@H]1[NH3+])Cc3c2cc(cc3)O
ZINC03830682	246.374	3.17	-2.66	-42.17	4	2	47	1	0	C[C@@]12CCCCC[C@H]([C@@H]1[NH3+])Cc3c2cc(cc3)O
ZINC03830683	246.374	3.17	-2.69	-46.53	4	2	47	1	0	C[C@]12CCCCC[C@H]([C@@H]1[NH3+])Cc3c2cc(cc3)O
ZINC03830684	487.011	-0.01	-2.75	-50.59	2	6	98	-1	3	CC(=O)Nc1cc(c(c(c1I)C(=O)[O-])I)NC(=O)C
ZINC03830686	307.966	-0.36	-8.55	-8.16	4	4	80	0	5	C([C@@H]([C@@H]([C@@H]([C@@H](CBr)O)O)O)O)Br
ZINC03830687	307.966	-0.36	-9.12	-8.28	4	4	80	0	5	C([C@H]([C@@H]([C@@H]([C@@H](CBr)O)O)O)O)Br
ZINC03830688	307.966	-0.36	-8.62	-8.33	4	4	80	0	5	C([C@@H]([C@H]([C@@H]([C@@H](CBr)O)O)O)O)Br
ZINC03830689	127.934	0.74	2.37	-36.3	0	2	40	-1	1	C(C(=O)[O-])(Cl)Cl
ZINC03830690	469.326	3.29	-2.74	-55.31	1	8	115	-1	4	Cc1c(c(no1)c2c(cccc2Cl)Cl)C(=O)N[C@H]3[C@@H]4N(C3=O)[C@@H](C(S4)(C)C)C(=O)[O-]
ZINC03830691	469.326	3.29	-3.68	-54.54	1	8	115	-1	4	Cc1c(c(no1)c2c(cccc2Cl)Cl)C(=O)N[C@@H]3[C@H]4N(C3=O)[C@@H](C(S4)(C)C)C(=O)[O-]
ZINC03830692	469.326	3.29	-3.79	-54.89	1	8	115	-1	4	Cc1c(c(no1)c2c(cccc2Cl)Cl)C(=O)N[C@H]3[C@H]4N(C3=O)[C@@H](C(S4)(C)C)C(=O)[O-]
ZINC03830696	302.394	1.92	-1.13	-48.9	2	4	43	1	1	C[NH+]1CC[C@@]23c4c5ccc(c4O[C@@H]2[C@@H](CC[C@@H]3[C@@H]1C5)O)OC
ZINC03830697	398.675	7.59	2.01	-1.76	1	1	20	0	5	C[C@@H]1CC[C@@H](CC1=C/C=C/2\CCC[C@@]3([C@@H]2CC[C@@H]3[C@@H](C)/C=C/[C@@H](C)C(C)C)C)O
ZINC03830698	398.675	7.59	1.78	-1.61	1	1	20	0	5	C[C@H]1CC[C@@H](CC1=C/C=C/2\CCC[C@@]3([C@@H]2CC[C@@H]3[C@@H](C)/C=C/[C@@H](C)C(C)C)C)O
ZINC03830699	398.675	7.59	1.77	-1.53	1	1	20	0	5	C[C@@H]1CC[C@H](CC1=C/C=C/2\CCC[C@@]3([C@@H]2CC[C@@H]3[C@@H](C)/C=C/[C@@H](C)C(C)C)C)O
ZINC03830700	398.675	7.59	2	-1.76	1	1	20	0	5	C[C@H]1CC[C@H](CC1=C/C=C/2\CCC[C@@]3([C@@H]2CC[C@@H]3[C@@H](C)/C=C/[C@@H](C)C(C)C)C)O
ZINC03830706	283.339	0.39	-5.91	-77.64	9	7	139	2	5	c1cc(ccc1C(=[NH2+])N)N/N=N/c2ccc(cc2)C(=[NH2+])N
ZINC03830707	353.479	3.05	-4.22	-52.08	3	5	100	-1	12	CCCCC[C@@H](/C=C/[C@@H]1[C@@H](C[C@@H]([C@@H]1C/C=C\CCCC(=O)[O-])O)O)O
ZINC03830708	353.479	3.05	-4.46	-53.18	3	5	100	-1	12	CCCCC[C@H](/C=C/[C@@H]1[C@@H](C[C@@H]([C@@H]1C/C=C\CCCC(=O)[O-])O)O)O
ZINC03830709	353.479	3.05	-4.67	-51.4	3	5	100	-1	12	CCCCC[C@@H](/C=C/[C@H]1[C@@H](C[C@@H]([C@@H]1C/C=C\CCCC(=O)[O-])O)O)O
ZINC03830710	353.479	3.05	-4.56	-51.6	3	5	100	-1	12	CCCCC[C@H](/C=C/[C@H]1[C@@H](C[C@@H]([C@@H]1C/C=C\CCCC(=O)[O-])O)O)O
ZINC03830711	351.463	2.87	-2.04	-54.24	2	5	97	-1	12	CCCCC[C@@H](/C=C/[C@@H]1[C@@H](CC(=O)[C@@H]1C/C=C\CCCC(=O)[O-])O)O
ZINC03830712	351.463	2.87	-2.43	-51.93	2	5	97	-1	12	CCCCC[C@H](/C=C/[C@@H]1[C@@H](CC(=O)[C@@H]1C/C=C\CCCC(=O)[O-])O)O
ZINC03830713	351.463	2.87	-2.21	-51.06	2	5	97	-1	12	CCCCC[C@@H](/C=C/[C@H]1[C@@H](CC(=O)[C@@H]1C/C=C\CCCC(=O)[O-])O)O
ZINC03830714	351.463	2.87	-2.44	-51.24	2	5	97	-1	12	CCCCC[C@H](/C=C/[C@H]1[C@@H](CC(=O)[C@@H]1C/C=C\CCCC(=O)[O-])O)O
ZINC03830716	453.606	5.96	5.27	-49.42	1	4	54	1	9	CCOC(=O)C1(CC[NH+](CC1)CCC(C#N)(c2ccccc2)c3ccccc3)c4ccccc4
ZINC03830719	435.603	3.96	11.81	-47.25	0	7	110	-1	19	CCCCC[C@@H](CC)COC(=O)C[C@@H](C(=O)OC[C@@H](CC)CCCC)S(=O)(=O)[O-]
ZINC03830720	435.603	3.96	11.69	-47.53	0	7	110	-1	19	CCCCC[C@H](CC)COC(=O)C[C@@H](C(=O)OC[C@@H](CC)CCCC)S(=O)(=O)[O-]
ZINC03830721	435.603	3.96	11.83	-46.6	0	7	110	-1	19	CCCCC[C@@H](CC)COC(=O)C[C@H](C(=O)OC[C@@H](CC)CCCC)S(=O)(=O)[O-]
ZINC03830722	435.603	3.96	11.69	-47.07	0	7	110	-1	19	CCCCC[C@H](CC)COC(=O)C[C@H](C(=O)OC[C@@H](CC)CCCC)S(=O)(=O)[O-]
ZINC03830724	348.761	1.56	-6.57	-10.78	2	5	73	0	3	c1ccc(c(c1)C2=N[C@@H](C(=O)N(c3c2cc(cc3)Cl)CCO)O)F
ZINC03830725	246.194	-0.67	-2.05	-19.79	3	7	105	0	1	C[C@@H]1[C@@H]([C@@H]([C@@H](O1)n2cc(c(=O)[nH]c2=O)F)O)O
ZINC03830726	246.194	-0.67	-3.16	-11.54	3	7	105	0	1	C[C@H]1[C@@H]([C@@H]([C@@H](O1)n2cc(c(=O)[nH]c2=O)F)O)O
ZINC03830727	246.194	-0.67	-4.97	-11.53	3	7	105	0	1	C[C@@H]1[C@H]([C@@H]([C@@H](O1)n2cc(c(=O)[nH]c2=O)F)O)O
ZINC03830728	246.194	-0.67	-3.83	-11.12	3	7	105	0	1	C[C@H]1[C@H]([C@@H]([C@@H](O1)n2cc(c(=O)[nH]c2=O)F)O)O
ZINC03830729	544.533	0.57	-10.65	-61.97	8	12	207	1	5	C[C@@H]1[C@@H]([C@@H](C[C@@H](O1)O[C@@H]2C[C@@](Cc3c2c(c4c(c3O)C(=O)c5cccc(c5C4=O)OC)O)(C(=O)CO)O)[NH3+])O
ZINC03830730	544.533	0.57	-10.84	-61.59	8	12	207	1	5	C[C@H]1[C@@H]([C@@H](C[C@@H](O1)O[C@@H]2C[C@@](Cc3c2c(c4c(c3O)C(=O)c5cccc(c5C4=O)OC)O)(C(=O)CO)O)[NH3+])O
ZINC03830731	544.533	0.57	-10.91	-60.18	8	12	207	1	5	C[C@@H]1[C@H]([C@@H](C[C@@H](O1)O[C@@H]2C[C@@](Cc3c2c(c4c(c3O)C(=O)c5cccc(c5C4=O)OC)O)(C(=O)CO)O)[NH3+])O
ZINC03830732	544.533	0.57	-11	-59.11	8	12	207	1	5	C[C@H]1[C@H]([C@@H](C[C@@H](O1)O[C@@H]2C[C@@](Cc3c2c(c4c(c3O)C(=O)c5cccc(c5C4=O)OC)O)(C(=O)CO)O)[NH3+])O
ZINC03830734	304.474	3.9	-0.14	-5.45	1	2	37	0	0	C[C@@H]1C[C@@]2([C@@H](CC[C@@H]3[C@@H]2CC[C@@]4([C@@H]3CC[C@@H]4O)C)CC1=O)C
ZINC03830735	304.474	3.9	0.09	-5.48	1	2	37	0	0	C[C@H]1C[C@@]2([C@@H](CC[C@@H]3[C@@H]2CC[C@@]4([C@@H]3CC[C@@H]4O)C)CC1=O)C
ZINC03830736	304.474	3.9	0.06	-5.02	1	2	37	0	0	C[C@@H]1C[C@]2([C@@H](CC[C@@H]3[C@@H]2CC[C@@]4([C@@H]3CC[C@@H]4O)C)CC1=O)C
ZINC03830737	304.474	3.9	0.05	-5.7	1	2	37	0	0	C[C@H]1C[C@]2([C@@H](CC[C@@H]3[C@@H]2CC[C@@]4([C@@H]3CC[C@@H]4O)C)CC1=O)C
ZINC03830738	360.538	4.97	3.62	-9.02	0	3	43	0	3	CCC(=O)O[C@@H]1CC[C@@H]2[C@@]1(CC[C@@H]3[C@@H]2CC[C@@H]4[C@@]3(C[C@@H](C(=O)C4)C)C)C
ZINC03830739	360.538	4.97	3.63	-9.3	0	3	43	0	3	CCC(=O)O[C@H]1CC[C@@H]2[C@@]1(CC[C@@H]3[C@@H]2CC[C@@H]4[C@@]3(C[C@@H](C(=O)C4)C)C)C
ZINC03830740	360.538	4.97	3.67	-7.97	0	3	43	0	3	CCC(=O)O[C@@H]1CC[C@H]2[C@@]1(CC[C@@H]3[C@@H]2CC[C@@H]4[C@@]3(C[C@@H](C(=O)C4)C)C)C
ZINC03830741	360.538	4.97	3.57	-9.38	0	3	43	0	3	CCC(=O)O[C@H]1CC[C@H]2[C@@]1(CC[C@@H]3[C@@H]2CC[C@@H]4[C@@]3(C[C@@H](C(=O)C4)C)C)C
ZINC03830742	312.453	3.3	2.95	-9.02	0	2	34	0	1	CC(=O)[C@@H]1CC[C@@H]2[C@@]1(CC[C@@H]3[C@@H]2C=CC4=CC(=O)CC[C@@]34C)C
ZINC03830743	312.453	3.3	2.84	-11.51	0	2	34	0	1	CC(=O)[C@H]1CC[C@@H]2[C@@]1(CC[C@@H]3[C@@H]2C=CC4=CC(=O)CC[C@@]34C)C
ZINC03830744	312.453	3.3	2.64	-8.43	0	2	34	0	1	CC(=O)[C@@H]1CC[C@H]2[C@@]1(CC[C@@H]3[C@@H]2C=CC4=CC(=O)CC[C@@]34C)C
ZINC03830745	312.453	3.3	2.8	-11.34	0	2	34	0	1	CC(=O)[C@H]1CC[C@H]2[C@@]1(CC[C@@H]3[C@@H]2C=CC4=CC(=O)CC[C@@]34C)C
ZINC03830746	482.665	3.64	1.27	-130.08	3	6	57	2	7	CC[C@@H]1C[NH+]2CCc3cc(c(cc3[C@@H]2C[C@@H]1C[C@@H]4c5cc(c(cc5CC[NH2+]4)OC)OC)OC)OC
ZINC03830747	482.665	3.64	1.1	-129.92	3	6	57	2	7	CC[C@H]1C[NH+]2CCc3cc(c(cc3[C@@H]2C[C@@H]1C[C@@H]4c5cc(c(cc5CC[NH2+]4)OC)OC)OC)OC
ZINC03830748	376.453	0.51	0.79	-73.34	2	7	103	0	10	CCOC(=O)[C@@H](CCc1ccccc1)[NH2+][C@@H](C)C(=O)N2CCC[C@@H]2C(=O)[O-]
ZINC03830749	376.453	0.51	0.6	-68.79	2	7	103	0	10	CCOC(=O)[C@@H](CCc1ccccc1)[NH2+][C@H](C)C(=O)N2CCC[C@@H]2C(=O)[O-]
ZINC03830750	376.453	0.51	0.81	-71.13	2	7	103	0	10	CCOC(=O)[C@H](CCc1ccccc1)[NH2+][C@H](C)C(=O)N2CCC[C@@H]2C(=O)[O-]
ZINC03830751	353.486	4.33	0.98	-42.14	2	4	42	1	6	C[C@@H]1CCCC[NH+]1CCc2ccc(cc2)NC(=O)c3ccc(cc3)OC
ZINC03830752	353.486	4.33	1.02	-41.1	2	4	42	1	6	C[C@H]1CCCC[NH+]1CCc2ccc(cc2)NC(=O)c3ccc(cc3)OC
ZINC03830758	351.463	3.83	-3.09	-50.75	2	5	89	-1	10	CCCCC[C@@H](/C=C/[C@@H]1[C@@H](C[C@@H]2[C@@H]1C/C(=C/CCCC(=O)[O-])/O2)O)O
ZINC03830759	351.463	3.83	-3.26	-51.27	2	5	89	-1	10	CCCCC[C@H](/C=C/[C@@H]1[C@@H](C[C@@H]2[C@@H]1C/C(=C/CCCC(=O)[O-])/O2)O)O
ZINC03830760	351.463	3.83	-3.27	-50.99	2	5	89	-1	10	CCCCC[C@@H](/C=C/[C@H]1[C@@H](C[C@@H]2[C@@H]1C/C(=C/CCCC(=O)[O-])/O2)O)O
ZINC03830761	351.463	3.83	-3.41	-51.04	2	5	89	-1	10	CCCCC[C@H](/C=C/[C@H]1[C@@H](C[C@@H]2[C@@H]1C/C(=C/CCCC(=O)[O-])/O2)O)O
ZINC03830763	272.388	3.43	-2.64	-4.79	2	2	40	0	0	C[C@]12CC[C@@H]3c4ccc(cc4CC[C@@H]3[C@@H]1CC[C@@H]2O)O
ZINC03830764	272.388	3.43	-2.58	-4.89	2	2	40	0	0	C[C@@]12CC[C@H]3c4ccc(cc4CC[C@@H]3[C@@H]1CC[C@@H]2O)O
ZINC03830765	272.388	3.43	-2.69	-4.92	2	2	40	0	0	C[C@]12CC[C@H]3c4ccc(cc4CC[C@@H]3[C@@H]1CC[C@@H]2O)O
ZINC03830766	376.496	5.78	1.26	-8.38	1	3	46	0	3	C[C@@]12CC[C@@H]3c4ccc(cc4CC[C@@H]3[C@@H]1CC[C@@H]2O)OC(=O)c5ccccc5
ZINC03830767	376.496	5.78	0.99	-9	1	3	46	0	3	C[C@]12CC[C@@H]3c4ccc(cc4CC[C@@H]3[C@@H]1CC[C@@H]2O)OC(=O)c5ccccc5
ZINC03830768	376.496	5.78	1.02	-8.66	1	3	46	0	3	C[C@@]12CC[C@H]3c4ccc(cc4CC[C@@H]3[C@@H]1CC[C@@H]2O)OC(=O)c5ccccc5
ZINC03830769	376.496	5.78	0.94	-8.78	1	3	46	0	3	C[C@]12CC[C@H]3c4ccc(cc4CC[C@@H]3[C@@H]1CC[C@@H]2O)OC(=O)c5ccccc5
ZINC03830770	396.571	5.94	1.12	-6.63	1	3	46	0	5	C[C@@]12CC[C@@H]3c4ccc(cc4CC[C@@H]3[C@@H]1CC[C@@H]2OC(=O)CCC5CCCC5)O
ZINC03830771	396.571	5.94	1.04	-7.03	1	3	46	0	5	C[C@]12CC[C@@H]3c4ccc(cc4CC[C@@H]3[C@@H]1CC[C@@H]2OC(=O)CCC5CCCC5)O
ZINC03830772	396.571	5.94	1.07	-7.06	1	3	46	0	5	C[C@@]12CC[C@H]3c4ccc(cc4CC[C@@H]3[C@@H]1CC[C@@H]2OC(=O)CCC5CCCC5)O
ZINC03830773	396.571	5.94	1.04	-7.17	1	3	46	0	5	C[C@]12CC[C@H]3c4ccc(cc4CC[C@@H]3[C@@H]1CC[C@@H]2OC(=O)CCC5CCCC5)O
ZINC03830774	384.516	5.19	4.59	-10.75	0	4	52	0	6	CCC(=O)Oc1ccc2c(c1)CC[C@@H]3[C@@H]2CC[C@@]4([C@@H]3CC[C@@H]4OC(=O)CC)C
ZINC03830775	384.516	5.19	4.57	-11.38	0	4	52	0	6	CCC(=O)Oc1ccc2c(c1)CC[C@H]3[C@@H]2CC[C@@]4([C@@H]3CC[C@@H]4OC(=O)CC)C
ZINC03830776	384.516	5.19	4.58	-10.53	0	4	52	0	6	CCC(=O)Oc1ccc2c(c1)CC[C@@H]3[C@H]2CC[C@@]4([C@@H]3CC[C@@H]4OC(=O)CC)C
ZINC03830777	384.516	5.19	4.51	-10.51	0	4	52	0	6	CCC(=O)Oc1ccc2c(c1)CC[C@H]3[C@H]2CC[C@@]4([C@@H]3CC[C@@H]4OC(=O)CC)C
ZINC03830778	384.56	6.57	1.56	-7.29	1	3	46	0	7	CCCCCCC(=O)O[C@@H]1CC[C@@H]2[C@@]1(CC[C@@H]3[C@@H]2CCc4c3ccc(c4)O)C
ZINC03830779	384.56	6.57	1.56	-7.3	1	3	46	0	7	CCCCCCC(=O)O[C@H]1CC[C@@H]2[C@@]1(CC[C@@H]3[C@@H]2CCc4c3ccc(c4)O)C
ZINC03830780	384.56	6.57	1.7	-6.73	1	3	46	0	7	CCCCCCC(=O)O[C@@H]1CC[C@H]2[C@@]1(CC[C@@H]3[C@@H]2CCc4c3ccc(c4)O)C
ZINC03830781	384.56	6.57	1.47	-8.48	1	3	46	0	7	CCCCCCC(=O)O[C@H]1CC[C@H]2[C@@]1(CC[C@@H]3[C@@H]2CCc4c3ccc(c4)O)C
ZINC03830782	356.506	5.56	1.31	-7.33	1	3	46	0	5	CCCCC(=O)O[C@@H]1CC[C@@H]2[C@@]1(CC[C@@H]3[C@@H]2CCc4c3ccc(c4)O)C
ZINC03830783	356.506	5.56	1.32	-7.38	1	3	46	0	5	CCCCC(=O)O[C@H]1CC[C@@H]2[C@@]1(CC[C@@H]3[C@@H]2CCc4c3ccc(c4)O)C
ZINC03830784	356.506	5.56	1.46	-6.88	1	3	46	0	5	CCCCC(=O)O[C@@H]1CC[C@H]2[C@@]1(CC[C@@H]3[C@@H]2CCc4c3ccc(c4)O)C
ZINC03830785	356.506	5.56	1.23	-8.53	1	3	46	0	5	CCCCC(=O)O[C@H]1CC[C@H]2[C@@]1(CC[C@@H]3[C@@H]2CCc4c3ccc(c4)O)C
ZINC03830786	349.428	0.84	-5.33	-49.12	0	5	83	-1	2	C[C@]12CC[C@@H]3c4ccc(cc4CC[C@@H]3[C@@H]1CCC2=O)OS(=O)(=O)[O-]
ZINC03830787	349.428	0.84	-5.34	-50.19	0	5	83	-1	2	C[C@@]12CC[C@H]3c4ccc(cc4CC[C@@H]3[C@@H]1CCC2=O)OS(=O)(=O)[O-]
ZINC03830788	349.428	0.84	-5.27	-50.54	0	5	83	-1	2	C[C@]12CC[C@H]3c4ccc(cc4CC[C@@H]3[C@@H]1CCC2=O)OS(=O)(=O)[O-]
ZINC03830790	296.41	3.66	-0.96	-5.92	2	2	40	0	0	C[C@@]12CC[C@@H]3c4ccc(cc4CC[C@@H]3[C@@H]1CC[C@@]2(C#C)O)O
ZINC03830791	296.41	3.66	-1.08	-5.8	2	2	40	0	0	C[C@]12CC[C@@H]3c4ccc(cc4CC[C@@H]3[C@@H]1CC[C@@]2(C#C)O)O
ZINC03830792	296.41	3.66	-1.03	-5.67	2	2	40	0	0	C[C@@]12CC[C@H]3c4ccc(cc4CC[C@@H]3[C@@H]1CC[C@@]2(C#C)O)O
ZINC03830793	296.41	3.66	-1.02	-6	2	2	40	0	0	C[C@]12CC[C@H]3c4ccc(cc4CC[C@@H]3[C@@H]1CC[C@@]2(C#C)O)O
ZINC03830794	312.453	3.48	1.32	-8.25	1	2	37	0	0	C[C@@]12CCC(=O)C=C1CC[C@@H]3[C@@H]2CC[C@@]4([C@@H]3CC[C@@]4(C#C)O)C
ZINC03830795	312.453	3.48	1.34	-8.25	1	2	37	0	0	C[C@]12CCC(=O)C=C1CC[C@@H]3[C@@H]2CC[C@@]4([C@@H]3CC[C@@]4(C#C)O)C
ZINC03830796	312.453	3.48	1.39	-8.41	1	2	37	0	0	C[C@@]12CCC(=O)C=C1CC[C@H]3[C@@H]2CC[C@@]4([C@@H]3CC[C@@]4(C#C)O)C
ZINC03830797	312.453	3.48	1.3	-7.53	1	2	37	0	0	C[C@]12CCC(=O)C=C1CC[C@H]3[C@@H]2CC[C@@]4([C@@H]3CC[C@@]4(C#C)O)C
ZINC03830799	288.475	5.52	0.06	-1.71	1	1	20	0	1	CC[C@@]1(CC[C@@H]2[C@@]1(CC[C@@H]3[C@@H]2CCC4=CCCC[C@@H]34)C)O
ZINC03830800	288.475	5.52	-0.01	-1.72	1	1	20	0	1	CC[C@]1(CC[C@@H]2[C@@]1(CC[C@@H]3[C@@H]2CCC4=CCCC[C@@H]34)C)O
ZINC03830801	288.475	5.52	0.11	-1.56	1	1	20	0	1	CC[C@@]1(CC[C@H]2[C@@]1(CC[C@@H]3[C@@H]2CCC4=CCCC[C@@H]34)C)O
ZINC03830802	288.475	5.52	0.85	-1.1	1	1	20	0	1	CC[C@]1(CC[C@H]2[C@@]1(CC[C@@H]3[C@@H]2CCC4=CCCC[C@@H]34)C)O
ZINC03830803	300.442	3.42	-1.84	-4.69	2	2	40	0	0	C[C@@]12CC[C@@H]3[C@@H]([C@@H]1CC[C@@]2(C#C)O)CCC4=C[C@@H](CC[C@@H]34)O
ZINC03830804	300.442	3.42	-1.82	-4.68	2	2	40	0	0	C[C@]12CC[C@@H]3[C@@H]([C@@H]1CC[C@@]2(C#C)O)CCC4=C[C@@H](CC[C@@H]34)O
ZINC03830805	300.442	3.42	-1.79	-4.62	2	2	40	0	0	C[C@@]12CC[C@H]3[C@@H]([C@@H]1CC[C@@]2(C#C)O)CCC4=C[C@@H](CC[C@@H]34)O
ZINC03830806	300.442	3.42	-1.82	-4.75	2	2	40	0	0	C[C@]12CC[C@H]3[C@@H]([C@@H]1CC[C@@]2(C#C)O)CCC4=C[C@@H](CC[C@@H]34)O
ZINC03830807	384.516	4.82	5.42	-11.1	0	4	52	0	4	CC(=O)O[C@@H]1CC[C@@H]2[C@@H]3CC[C@@]4([C@@H]([C@@H]3CCC2=C1)CC[C@@]4(C#C)OC(=O)C)C
ZINC03830808	384.516	4.82	5.36	-11.3	0	4	52	0	4	CC(=O)O[C@H]1CC[C@@H]2[C@@H]3CC[C@@]4([C@@H]([C@@H]3CCC2=C1)CC[C@@]4(C#C)OC(=O)C)C
ZINC03830809	384.516	4.82	5.29	-11.74	0	4	52	0	4	CC(=O)O[C@@H]1CC[C@H]2[C@@H]3CC[C@@]4([C@@H]([C@@H]3CCC2=C1)CC[C@@]4(C#C)OC(=O)C)C
ZINC03830810	384.516	4.82	5.25	-11.47	0	4	52	0	4	CC(=O)O[C@H]1CC[C@H]2[C@@H]3CC[C@@]4([C@@H]([C@@H]3CCC2=C1)CC[C@@]4(C#C)OC(=O)C)C
ZINC03830813	201.995	-2.43	-4.2	-363.17	1	7	146	-4	2	CC(O)(P(=O)([O-])[O-])P(=O)([O-])[O-]
ZINC03830815	378.928	2.75	-0.35	-46.12	1	6	47	1	7	CCc1nn(c(=O)n1CC)CCC[NH+]2CCN(CC2)c3cccc(c3)Cl
ZINC03830816	588.562	0.7	-7.4	-22.11	3	13	160	0	5	C[C@@H]1OC[C@@H]2[C@@H](O1)[C@@H]([C@@H]([C@@H](O2)O[C@@H]3c4cc5c(cc4[C@@H]([C@@H]6[C@@H]3COC6=O)c7cc(c(c(c7)OC)O)OC)OCO5)O)O
ZINC03830817	588.562	0.7	-7.12	-21.73	3	13	160	0	5	C[C@H]1OC[C@@H]2[C@@H](O1)[C@@H]([C@@H]([C@@H](O2)O[C@@H]3c4cc5c(cc4[C@@H]([C@@H]6[C@@H]3COC6=O)c7cc(c(c(c7)OC)O)OC)OCO5)O)O
ZINC03830818	588.562	0.7	-6.18	-18.95	3	13	160	0	5	C[C@@H]1OC[C@H]2[C@@H](O1)[C@@H]([C@@H]([C@@H](O2)O[C@@H]3c4cc5c(cc4[C@@H]([C@@H]6[C@@H]3COC6=O)c7cc(c(c(c7)OC)O)OC)OCO5)O)O
ZINC03830819	588.562	0.7	-6.27	-18.73	3	13	160	0	5	C[C@H]1OC[C@H]2[C@@H](O1)[C@@H]([C@@H]([C@@H](O2)O[C@@H]3c4cc5c(cc4[C@@H]([C@@H]6[C@@H]3COC6=O)c7cc(c(c(c7)OC)O)OC)OCO5)O)O
ZINC03830820	354.49	6.56	4.98	-8.35	0	3	35	0	8	CCOC(=O)/C=C(\C)/C=C/C=C(\C)/C=C/c1c(cc(c(c1C)C)OC)C
ZINC03830821	296.41	3.35	3.03	-11.82	0	2	34	0	0	C[C@@]12CC[C@@H]3[C@@H]([C@@H]1CCC2=O)CC(=C)C4=CC(=O)C=C[C@@]34C
ZINC03830822	296.41	3.35	3.08	-11.6	0	2	34	0	0	C[C@]12CC[C@@H]3[C@@H]([C@@H]1CCC2=O)CC(=C)C4=CC(=O)C=C[C@@]34C
ZINC03830823	296.41	3.35	2.86	-16.3	0	2	34	0	0	C[C@@]12CC[C@H]3[C@@H]([C@@H]1CCC2=O)CC(=C)C4=CC(=O)C=C[C@@]34C
ZINC03830824	296.41	3.35	3.09	-12.04	0	2	34	0	0	C[C@]12CC[C@H]3[C@@H]([C@@H]1CCC2=O)CC(=C)C4=CC(=O)C=C[C@@]34C
ZINC03830825	337.456	-0.11	-11.68	-17.88	8	9	175	0	7	c1c(nc(s1)N=C(N)N)CSCC/C(=N/S(=O)(=O)N)/N
ZINC03830826	444.542	-1.44	6.36	-67.4	0	6	42	2	4	Cc1c(n(c2[n+]1cccc2)/N=N/n3c4cccc[n+]4c(c3c5ccccc5)C)c6ccccc6
ZINC03830834	228.719	2.83	-1.66	-4.31	2	2	40	0	3	CC(C)(C[C@](C)(c1ccc(cc1)Cl)O)O
ZINC03830836	314.773	4.95	-0.68	-50.41	0	3	53	-1	3	c1ccc(cc1)c2nc(c(s2)C(=O)[O-])c3ccc(cc3)Cl
ZINC03830837	372.553	4	-1.45	-11.61	2	4	58	0	2	C[C@@]12CC[C@@H]3[C@@H]([C@@H]1CC[C@@H]2C(=O)NC(C)(C)C)CC[C@@H]4[C@@]3(C=CC(=O)N4)C
ZINC03830838	372.553	4	-1.12	-10.94	2	4	58	0	2	C[C@]12CC[C@@H]3[C@@H]([C@@H]1CC[C@@H]2C(=O)NC(C)(C)C)CC[C@@H]4[C@@]3(C=CC(=O)N4)C
ZINC03830839	372.553	4	-1.25	-12.47	2	4	58	0	2	C[C@@]12CC[C@H]3[C@@H]([C@@H]1CC[C@@H]2C(=O)NC(C)(C)C)CC[C@@H]4[C@@]3(C=CC(=O)N4)C
ZINC03830840	372.553	4	-1.15	-11.11	2	4	58	0	2	C[C@]12CC[C@H]3[C@@H]([C@@H]1CC[C@@H]2C(=O)NC(C)(C)C)CC[C@@H]4[C@@]3(C=CC(=O)N4)C
ZINC03830842	415.354	4.25	2.18	-50.29	3	5	64	1	9	c1cc(c(cc1OCC(F)(F)F)C(=O)NC[C@@H]2CCCC[NH2+]2)OCC(F)(F)F
ZINC03830843	452.871	2.78	-1.42	-55.86	1	8	115	-1	4	Cc1c(c(no1)c2c(cccc2Cl)F)C(=O)N[C@H]3[C@@H]4N(C3=O)[C@@H](C(S4)(C)C)C(=O)[O-]
ZINC03830844	452.871	2.78	-2.42	-56.11	1	8	115	-1	4	Cc1c(c(no1)c2c(cccc2Cl)F)C(=O)N[C@@H]3[C@H]4N(C3=O)[C@@H](C(S4)(C)C)C(=O)[O-]
ZINC03830845	452.871	2.78	-2.72	-57.79	1	8	115	-1	4	Cc1c(c(no1)c2c(cccc2Cl)F)C(=O)N[C@H]3[C@H]4N(C3=O)[C@@H](C(S4)(C)C)C(=O)[O-]
ZINC03830846	246.194	-1.72	-6.16	-21.16	3	7	104	0	2	c1c(c(=O)[nH]c(=O)n1[C@@H]2C[C@@H]([C@@H](O2)CO)O)F
ZINC03830847	313.288	3.05	-0.11	-8.5	2	6	84	0	4	COC(=O)Nc1[nH]c2cc(ccc2n1)C(=O)c3ccc(cc3)F
ZINC03830848	363.198	-1.04	-8.71	-144.07	4	12	191	-2	4	c1nc2c(nc(nc2n1[C@@H]3[C@@H]([C@@H]([C@@H](O3)COP(=O)([O-])[O-])O)O)F)N
ZINC03830849	363.198	-1.04	-9.34	-140.98	4	12	191	-2	4	c1nc2c(nc(nc2n1[C@H]3[C@@H]([C@@H]([C@@H](O3)COP(=O)([O-])[O-])O)O)F)N
ZINC03830850	363.198	-1.04	-10	-140.89	4	12	191	-2	4	c1nc2c(nc(nc2n1[C@@H]3[C@H]([C@@H]([C@@H](O3)COP(=O)([O-])[O-])O)O)F)N
ZINC03830851	363.198	-1.04	-9.81	-140.99	4	12	191	-2	4	c1nc2c(nc(nc2n1[C@H]3[C@H]([C@@H]([C@@H](O3)COP(=O)([O-])[O-])O)O)F)N
ZINC03830852	380.456	1.6	-3.8	-13.77	3	5	94	0	2	C[C@@]12CCC(=O)C=C1CC[C@@H]3[C@@]2([C@@H](C[C@@]4([C@@H]3CC[C@@]4(C(=O)CO)O)C)O)F
ZINC03830853	380.456	1.6	-3.65	-15.3	3	5	94	0	2	C[C@]12CCC(=O)C=C1CC[C@@H]3[C@@]2([C@@H](C[C@@]4([C@@H]3CC[C@@]4(C(=O)CO)O)C)O)F
ZINC03830854	380.456	1.6	-3.71	-14.27	3	5	94	0	2	C[C@@]12CCC(=O)C=C1CC[C@H]3[C@@]2([C@@H](C[C@@]4([C@@H]3CC[C@@]4(C(=O)CO)O)C)O)F
ZINC03830855	380.456	1.6	-3.56	-14.47	3	5	94	0	2	C[C@]12CCC(=O)C=C1CC[C@H]3[C@@]2([C@@H](C[C@@]4([C@@H]3CC[C@@]4(C(=O)CO)O)C)O)F
ZINC03830856	422.493	2.31	-0.28	-13.16	2	6	100	0	4	CC(=O)OCC(=O)[C@@]1(CC[C@@H]2[C@@]1(C[C@@H]([C@@]3([C@@H]2CCC4=CC(=O)CC[C@@]43C)F)O)C)O
ZINC03830857	422.493	2.31	-0.33	-14.05	2	6	100	0	4	CC(=O)OCC(=O)[C@]1(CC[C@@H]2[C@@]1(C[C@@H]([C@@]3([C@@H]2CCC4=CC(=O)CC[C@@]43C)F)O)C)O
ZINC03830858	422.493	2.31	-0.08	-11.54	2	6	100	0	4	CC(=O)OCC(=O)[C@@]1(CC[C@H]2[C@@]1(C[C@@H]([C@@]3([C@@H]2CCC4=CC(=O)CC[C@@]43C)F)O)C)O
ZINC03830859	422.493	2.31	0.88	-12.49	2	6	100	0	4	CC(=O)OCC(=O)[C@]1(CC[C@H]2[C@@]1(C[C@@H]([C@@]3([C@@H]2CCC4=CC(=O)CC[C@@]43C)F)O)C)O
ZINC03830861	551.719	7.65	4.69	-136.43	2	5	40	2	14	CCCCCCC(=O)OCC[NH+]1CC[NH+](CC1)CCCN2c3ccccc3Sc4c2cc(cc4)C(F)(F)F
ZINC03830862	377.823	2.8	-1.42	-35.67	2	5	54	1	3	c1ccc(c(c1)[C@]23c4cc(ccc4N(C(=O)C[NH+]2CCO3)CCO)Cl)F
ZINC03830863	410.465	4.14	-1.11	-53.73	2	5	85	-1	8	CC(C)n1c2ccccc2c(c1/C=C/[C@H](C[C@@H](CC(=O)[O-])O)O)c3ccc(cc3)F
ZINC03830864	410.465	4.14	9.17	-54.02	2	5	86	-1	8	CC(C)n1c2ccccc2c(c1/C=C/[C@@H](C[C@H](CC(=O)[O-])O)O)c3ccc(cc3)F
ZINC03830865	392.57	3.73	-2.38	-40.45	1	5	46	1	5	C[C@@H](CN1c2ccccc2Sc3c1cc(cc3)S(=O)(=O)N(C)C)[NH+](C)C
ZINC03830866	392.57	3.73	-2.34	-48.69	1	5	46	1	5	C[C@H](CN1c2ccccc2Sc3c1cc(cc3)S(=O)(=O)N(C)C)[NH+](C)C
ZINC03830870	562.664	4.59	3.53	-80.71	0	8	113	-1	15	CCC(=O)O[C@@H](C(C)C)O[P@@](=O)(CCCCc1ccccc1)CC(=O)N2C[C@@H](C[C@@H]2C(=O)[O-])C3CCCCC3
ZINC03830871	562.664	4.59	3.21	-70.09	0	8	113	-1	15	CCC(=O)O[C@H](C(C)C)O[P@@](=O)(CCCCc1ccccc1)CC(=O)N2C[C@@H](C[C@@H]2C(=O)[O-])C3CCCCC3
ZINC03830872	562.664	4.59	3.47	-63.59	0	8	113	-1	15	CCC(=O)O[C@@H](C(C)C)O[P@](=O)(CCCCc1ccccc1)CC(=O)N2C[C@@H](C[C@@H]2C(=O)[O-])C3CCCCC3
ZINC03830873	562.664	4.59	3.52	-66.82	0	8	113	-1	15	CCC(=O)O[C@H](C(C)C)O[P@](=O)(CCCCc1ccccc1)CC(=O)N2C[C@@H](C[C@@H]2C(=O)[O-])C3CCCCC3
ZINC03830874	180.156	-2.04	-11.7	-11.22	5	6	110	0	2	C([C@@H]1[C@@H]([C@@H]([C@@](O1)(CO)O)O)O)O
ZINC03830875	180.156	-2.04	-12.02	-10.35	5	6	110	0	2	C([C@H]1[C@@H]([C@@H]([C@@](O1)(CO)O)O)O)O
ZINC03830876	180.156	-2.04	-12.67	-12.27	5	6	110	0	2	C([C@@H]1[C@H]([C@@H]([C@@](O1)(CO)O)O)O)O
ZINC03830877	180.156	-2.04	-12.46	-12.75	5	6	110	0	2	C([C@H]1[C@H]([C@@H]([C@@](O1)(CO)O)O)O)O
ZINC03830878	180.156	-2.78	-11.58	-7.1	5	6	110	0	1	C1[C@H]([C@@H]([C@@H]([C@@](O1)(CO)O)O)O)O
ZINC03830879	180.156	-2.78	-11.16	-8.58	5	6	110	0	1	C1[C@H]([C@H]([C@@H]([C@@](O1)(CO)O)O)O)O
ZINC03830880	400.57	0.62	-7.5	-11.11	4	7	104	0	10	Cc1ncc(c(n1)N)CN(CO)/C(=C(/CCO)\SSC[C@@H]2CCCO2)/C
ZINC03830881	400.57	0.62	-7.16	-10.27	4	7	104	0	10	Cc1ncc(c(n1)N)CN(CO)/C(=C(/CCO)\SSC[C@H]2CCCO2)/C
ZINC03830882	510.828	-5.04	9.39	-140.15	0	6	27	3	21	CC[N+](CC)(CC)CCOc1cccc(c1OCC[N+](CC)(CC)CC)OCC[N+](CC)(CC)CC
ZINC03830883	308.421	3.2	0.98	-8.79	1	2	37	0	1	CC[C@@]12C=CC3=C4CCC(=O)C=C4CC[C@@H]3[C@@H]1CC[C@@]2(C#C)O
ZINC03830884	308.421	3.2	0.63	-9.19	1	2	37	0	1	CC[C@]12C=CC3=C4CCC(=O)C=C4CC[C@@H]3[C@@H]1CC[C@@]2(C#C)O
ZINC03830885	308.421	3.2	0.95	-8.83	1	2	37	0	1	CC[C@@]12C=CC3=C4CCC(=O)C=C4CC[C@H]3[C@@H]1CC[C@@]2(C#C)O
ZINC03830886	308.421	3.2	0.69	-9.4	1	2	37	0	1	CC[C@]12C=CC3=C4CCC(=O)C=C4CC[C@H]3[C@@H]1CC[C@@]2(C#C)O
ZINC03830887	180.18	-3.35	-11.7	-35.08	7	6	117	1	1	C([C@@H]1[C@@H]([C@@H]([C@@H]([C@@H](O1)O)[NH3+])O)O)O
ZINC03830888	180.18	-3.35	-11.92	-50.28	7	6	117	1	1	C([C@H]1[C@@H]([C@@H]([C@@H]([C@@H](O1)O)[NH3+])O)O)O
ZINC03830889	180.18	-3.35	-12.84	-41.42	7	6	117	1	1	C([C@@H]1[C@H]([C@@H]([C@@H]([C@@H](O1)O)[NH3+])O)O)O
ZINC03830890	180.18	-3.35	-11.98	-45.94	7	6	117	1	1	C([C@H]1[C@H]([C@@H]([C@@H]([C@@H](O1)O)[NH3+])O)O)O
ZINC03830891	306.32	-4.5	-2.21	-86.45	5	9	166	-1	9	C(CC(=O)N[C@@H](CS)C(=O)NCC(=O)[O-])[C@@H](C(=O)[O-])[NH3+]
ZINC03830892	306.32	-4.49	-7.11	-87.83	5	9	166	-1	9	C(CC(=O)N[C@H](CS)C(=O)NCC(=O)[O-])[C@@H](C(=O)[O-])[NH3+]
ZINC03830893	306.32	-4.49	-7.12	-87.6	5	9	166	-1	9	C(CC(=O)N[C@@H](CS)C(=O)NCC(=O)[O-])[C@H](C(=O)[O-])[NH3+]
ZINC03830894	306.32	-4.49	-7.11	-87.05	5	9	166	-1	9	C(CC(=O)N[C@H](CS)C(=O)NCC(=O)[O-])[C@H](C(=O)[O-])[NH3+]
ZINC03830895	170.057	-2.26	-5.34	-133.34	2	6	112	-2	4	C([C@@H](COP(=O)([O-])[O-])O)O
ZINC03830896	170.057	-2.26	-5.34	-133.36	2	6	112	-2	4	C([C@H](COP(=O)([O-])[O-])O)O
ZINC03830897	170.057	-2.26	-4.26	-138.05	2	6	112	-2	4	C(C(CO)OP(=O)([O-])[O-])O
ZINC03830899	332.464	-0.89	2.97	-35.49	1	4	46	1	6	C[N+]1(CC[C@@H](C1)OC(=O)C[C@@](c2ccccc2)(C3CCCC3)O)C
ZINC03830900	332.464	-0.89	2.97	-35.66	1	4	46	1	6	C[N+]1(CC[C@H](C1)OC(=O)C[C@@](c2ccccc2)(C3CCCC3)O)C
ZINC03830901	332.464	-0.89	2.94	-35.12	1	4	46	1	6	C[N+]1(CC[C@@H](C1)OC(=O)C[C@](c2ccccc2)(C3CCCC3)O)C
ZINC03830902	332.464	-0.89	2.93	-34.99	1	4	46	1	6	C[N+]1(CC[C@H](C1)OC(=O)C[C@](c2ccccc2)(C3CCCC3)O)C
ZINC03830905	415.795	4.16	2.78	-13.48	1	5	64	0	9	CC(=O)NCCOC(=O)[C@@H](c1ccc(cc1)Cl)Oc2ccc(cc2)C(F)(F)F
ZINC03830906	415.795	4.16	2.74	-12.55	1	5	64	0	9	CC(=O)NCCOC(=O)[C@H](c1ccc(cc1)Cl)Oc2ccc(cc2)C(F)(F)F
ZINC03830907	389.477	1.17	-4.38	-94.31	2	7	97	0	3	CC1([C@@H](N2[C@@H](S1)[C@@H](C2=O)N3C(=O)[C@@H]([NH2+]C3(C)C)c4ccccc4)C(=O)[O-])C
ZINC03830908	389.477	1.17	-4.34	-88.55	2	7	97	0	3	CC1([C@H](N2[C@@H](S1)[C@@H](C2=O)N3C(=O)[C@@H]([NH2+]C3(C)C)c4ccccc4)C(=O)[O-])C
ZINC03830909	389.477	1.17	-3.19	-99.32	2	7	97	0	3	CC1([C@@H](N2[C@H](S1)[C@@H](C2=O)N3C(=O)[C@@H]([NH2+]C3(C)C)c4ccccc4)C(=O)[O-])C
ZINC03830910	236.271	0.85	-3.47	-9.2	1	5	69	0	1	C[C@@]1(C(=O)N=C(N(C1=O)C)O)C2=CCCCC2
ZINC03830912	155.157	-3	0.65	-43.69	4	5	96	0	3	c1c([nH]cn1)C[C@@H](C(=O)[O-])[NH3+]
ZINC03830913	155.157	-3	-3.37	-43.7	4	5	96	0	3	c1c([nH]cn1)C[C@H](C(=O)[O-])[NH3+]
ZINC03830916	357.499	4.09	-2.29	-38.57	3	4	53	1	7	CC[NH+](CC)CCNc1ccc(c2c1c(=O)c3ccccc3s2)CO
ZINC03830922	498.508	0.89	-8.9	-56.36	7	10	178	1	3	C[C@@H]1[C@@H]([C@@H](C[C@@H](O1)O[C@@H]2C[C@@](Cc3c2c(c4c(c3O)C(=O)c5ccccc5C4=O)O)(C(=O)C)O)[NH3+])O
ZINC03830923	498.508	0.89	-9.01	-55.12	7	10	178	1	3	C[C@H]1[C@@H]([C@@H](C[C@@H](O1)O[C@@H]2C[C@@](Cc3c2c(c4c(c3O)C(=O)c5ccccc5C4=O)O)(C(=O)C)O)[NH3+])O
ZINC03830924	498.508	0.89	-9.22	-51.99	7	10	178	1	3	C[C@@H]1[C@H]([C@@H](C[C@@H](O1)O[C@@H]2C[C@@](Cc3c2c(c4c(c3O)C(=O)c5ccccc5C4=O)O)(C(=O)C)O)[NH3+])O
ZINC03830925	498.508	0.89	-9.19	-51.62	7	10	178	1	3	C[C@H]1[C@H]([C@@H](C[C@@H](O1)O[C@@H]2C[C@@](Cc3c2c(c4c(c3O)C(=O)c5ccccc5C4=O)O)(C(=O)C)O)[NH3+])O
ZINC03830926	299.352	-0.73	-6.68	-79.62	4	7	118	0	7	C[C@@H]([C@@H]1[C@@H]2CC(=C(N2C1=O)C(=O)[O-])SCCNC=[NH2+])O
ZINC03830927	299.352	-0.73	-7.2	-81.12	4	7	118	0	7	C[C@H]([C@@H]1[C@@H]2CC(=C(N2C1=O)C(=O)[O-])SCCNC=[NH2+])O
ZINC03830928	615.819	2.51	-6.06	-142.19	6	9	120	2	12	CC(C)(C)NC(=O)[C@@H]1C[NH+](CC[NH+]1C[C@@H](C[C@@H](Cc2ccccc2)C(=O)N[C@@H]3c4ccccc4C[C@@H]3O)O)Cc5cccnc5
ZINC03830929	615.819	2.51	-5.84	-142.36	6	9	120	2	12	CC(C)(C)NC(=O)[C@H]1C[NH+](CC[NH+]1C[C@@H](C[C@@H](Cc2ccccc2)C(=O)N[C@@H]3c4ccccc4C[C@@H]3O)O)Cc5cccnc5
ZINC03830930	810.732	1.42	3.39	-25.69	0	18	235	0	18	c1cc(cnc1)C(=O)OC2C(C(C(C(C2OC(=O)c3cccnc3)OC(=O)c4cccnc4)OC(=O)c5cccnc5)OC(=O)c6cccnc6)OC(=O)c7cccnc7
ZINC03830931	612.951	3.91	-1.65	-43.64	2	5	86	-1	4	C[C@@H](CN(c1c(cc(c(c1I)N)I)I)C(=O)C)C(=O)[O-]
ZINC03830932	612.951	3.91	-1.62	-43.33	2	5	86	-1	4	C[C@H](CN(c1c(cc(c(c1I)N)I)I)C(=O)C)C(=O)[O-]
ZINC03830933	626.934	0.7	-4.25	-48.86	2	6	98	-1	4	CC(=O)NCc1c(c(c(c(c1I)NC(=O)C)I)C(=O)[O-])I
ZINC03830934	258.055	0.75	-4.4	-6.13	1	3	38	0	3	C1[C@@H](O[C@@H](O1)CCI)CO
ZINC03830935	258.055	0.75	-4.35	-6.16	1	3	38	0	3	C1[C@H](O[C@@H](O1)CCI)CO
ZINC03830936	258.055	0.75	-4.39	-6.38	1	3	38	0	3	C1[C@@H](O[C@H](O1)CCI)CO
ZINC03830937	258.055	0.75	-4.35	-5.62	1	3	38	0	3	C1[C@H](O[C@H](O1)CCI)CO
ZINC03830938	258.055	0.85	-4.19	-5.46	1	3	38	0	2	C[C@@H]([C@@H]1OC[C@@H](O1)CO)I
ZINC03830939	258.055	0.85	-4.11	-5.46	1	3	38	0	2	C[C@H]([C@@H]1OC[C@@H](O1)CO)I
ZINC03830940	258.055	0.85	-4.13	-6.39	1	3	38	0	2	C[C@@H]([C@H]1OC[C@@H](O1)CO)I
ZINC03830941	403.921	1.74	6.05	-40.87	0	4	62	-1	2	c1c(c(=O)c(cn1CC(=O)[O-])I)I
ZINC03830942	396.953	4.02	-3.11	-5.41	1	2	33	0	0	c1cc2c(cc(c(c2nc1)O)I)I
ZINC03830943	821.141	-2.99	-19.44	-17.47	8	12	199	0	12	CC(=O)N(C[C@@H](CO)O)c1c(c(c(c(c1I)C(=O)NC[C@@H](CO)O)I)C(=O)NC[C@@H](CO)O)I
ZINC03830944	821.141	-2.99	-19.14	-17.49	8	12	199	0	12	CC(=O)N(C[C@H](CO)O)c1c(c(c(c(c1I)C(=O)NC[C@@H](CO)O)I)C(=O)NC[C@@H](CO)O)I
ZINC03830945	821.141	-2.99	-19.43	-18.54	8	12	199	0	12	CC(=O)N(C[C@@H](CO)O)c1c(c(c(c(c1I)C(=O)NC[C@@H](CO)O)I)C(=O)NC[C@H](CO)O)I
ZINC03830946	821.141	-2.99	-19.37	-23.51	8	12	199	0	12	CC(=O)N(C[C@H](CO)O)c1c(c(c(c(c1I)C(=O)NC[C@@H](CO)O)I)C(=O)NC[C@H](CO)O)I
ZINC03830947	777.088	-2.26	-15.98	-15.21	8	11	188	0	10	C[C@@H](C(=O)Nc1c(c(c(c(c1I)C(=O)NC(CO)CO)I)C(=O)NC(CO)CO)I)O
ZINC03830948	777.088	-2.26	-15.98	-19.02	8	11	188	0	10	C[C@H](C(=O)Nc1c(c(c(c(c1I)C(=O)NC(CO)CO)I)C(=O)NC(CO)CO)I)O
ZINC03830949	569.926	4.17	-2.37	-42.58	2	3	66	-1	4	CC[C@@H](Cc1c(cc(c(c1I)N)I)I)C(=O)[O-]
ZINC03830950	569.926	4.17	-2.19	-35.74	2	3	66	-1	4	CC[C@H](Cc1c(cc(c(c1I)N)I)I)C(=O)[O-]
ZINC03830951	416.343	7.48	2.98	-6.11	0	2	26	0	12	CCOC(=O)CCCCCCCC[C@@H](C)c1cccc(c1)I
ZINC03830952	416.343	7.48	2.98	-5.97	0	2	26	0	12	CCOC(=O)CCCCCCCC[C@H](C)c1cccc(c1)I
ZINC03830953	416.343	6.98	3.04	-6.23	0	2	26	0	12	CCOC(=O)CCCCCCCC[C@@H](C)c1ccccc1I
ZINC03830954	416.343	6.98	3.04	-6.22	0	2	26	0	12	CCOC(=O)CCCCCCCC[C@H](C)c1ccccc1I
ZINC03830955	416.343	7.5	2.98	-5.88	0	2	26	0	12	CCOC(=O)CCCCCCCC[C@@H](C)c1ccc(cc1)I
ZINC03830956	416.343	7.5	2.98	-5.87	0	2	26	0	12	CCOC(=O)CCCCCCCC[C@H](C)c1ccc(cc1)I
ZINC03830957	791.115	-2.24	-14.21	-18.94	6	11	168	0	11	CN(C[C@@H](CO)O)C(=O)c1c(c(c(c(c1I)NC(=O)COC)I)C(=O)NC[C@@H](CO)O)I
ZINC03830958	791.115	-2.24	-14.59	-21.25	6	11	168	0	11	CN(C[C@H](CO)O)C(=O)c1c(c(c(c(c1I)NC(=O)COC)I)C(=O)NC[C@@H](CO)O)I
ZINC03830959	791.115	-2.24	-14.28	-19.11	6	11	168	0	11	CN(C[C@@H](CO)O)C(=O)c1c(c(c(c(c1I)NC(=O)COC)I)C(=O)NC[C@H](CO)O)I
ZINC03830960	791.115	-2.24	-14.66	-21.18	6	11	168	0	11	CN(C[C@H](CO)O)C(=O)c1c(c(c(c(c1I)NC(=O)COC)I)C(=O)NC[C@H](CO)O)I
ZINC03830961	612.907	0.98	-4.6	-51.8	2	6	98	-1	3	CC(=O)Nc1c(c(c(c(c1I)C(=O)[O-])I)C(=O)NC)I
ZINC03830962	596.952	3.92	-0.69	-47.12	0	4	55	-1	5	CN(C)/C=N/c1c(cc(c(c1I)CCC(=O)[O-])I)I
ZINC03830965	191.139	-0.05	-0.82	-5.96	1	7	94	0	2	C1[C@@H]([C@@H]2[C@@H](O1)[C@@H](CO2)O[N+](=O)[O-])O
ZINC03830966	191.139	-0.05	-0.84	-6.87	1	7	94	0	2	C1[C@H]([C@@H]2[C@@H](O1)[C@@H](CO2)O[N+](=O)[O-])O
ZINC03830967	191.139	-0.05	0.24	-6.32	1	7	94	0	2	C1[C@@H]([C@H]2[C@@H](O1)[C@@H](CO2)O[N+](=O)[O-])O
ZINC03830968	191.139	-0.05	-0.82	-4.77	1	7	94	0	2	C1[C@H]([C@H]2[C@@H](O1)[C@@H](CO2)O[N+](=O)[O-])O
ZINC03830969	302.394	2.77	-3.68	-43.22	4	4	66	1	7	C[C@@H](COc1ccccc1)[NH2+][C@@H](C)[C@@H](c2ccc(cc2)O)O
ZINC03830970	302.394	2.77	-3.57	-42.87	4	4	66	1	7	C[C@H](COc1ccccc1)[NH2+][C@@H](C)[C@@H](c2ccc(cc2)O)O
ZINC03830971	302.394	2.77	-3.04	-39.79	4	4	66	1	7	C[C@@H](COc1ccccc1)[NH2+][C@H](C)[C@@H](c2ccc(cc2)O)O
ZINC03830972	371.393	3.77	2.26	-8.11	0	8	103	0	6	CC1=NC(=C([C@H](C1C(=O)OC)c2cccc3c2non3)C(=O)OC(C)C)C
ZINC03830973	705.647	5.32	-1.4	-20.27	0	12	104	0	11	CC[C@@H](C)n1c(=O)n(cn1)c2ccc(cc2)N3CCN(CC3)c4ccc(cc4)OC[C@@H]5CO[C@@](O5)(Cn6cncn6)c7ccc(cc7Cl)Cl
ZINC03830974	705.647	5.32	-1.4	-20.25	0	12	104	0	11	CC[C@H](C)n1c(=O)n(cn1)c2ccc(cc2)N3CCN(CC3)c4ccc(cc4)OC[C@@H]5CO[C@@](O5)(Cn6cncn6)c7ccc(cc7Cl)Cl
ZINC03830975	705.647	5.32	-2.3	-22.83	0	12	104	0	11	CC[C@@H](C)n1c(=O)n(cn1)c2ccc(cc2)N3CCN(CC3)c4ccc(cc4)OC[C@H]5CO[C@@](O5)(Cn6cncn6)c7ccc(cc7Cl)Cl
ZINC03830976	705.647	5.32	-2.3	-22.85	0	12	104	0	11	CC[C@H](C)n1c(=O)n(cn1)c2ccc(cc2)N3CCN(CC3)c4ccc(cc4)OC[C@H]5CO[C@@](O5)(Cn6cncn6)c7ccc(cc7Cl)Cl
ZINC03830982	342.297	-3.43	-19.27	-16.2	8	11	189	0	4	C([C@@H]1[C@@H]([C@@H]([C@@H]([C@@H](O1)O[C@@H]2[C@@H](O[C@@H]([C@@H]([C@@H]2O)O)O)CO)O)O)O)O
ZINC03830983	342.297	-3.43	-19.05	-14.52	8	11	189	0	4	C([C@H]1[C@@H]([C@@H]([C@@H]([C@@H](O1)O[C@@H]2[C@@H](O[C@@H]([C@@H]([C@@H]2O)O)O)CO)O)O)O)O
ZINC03830984	342.297	-3.43	-20.12	-15	8	11	189	0	4	C([C@@H]1[C@H]([C@@H]([C@@H]([C@@H](O1)O[C@@H]2[C@@H](O[C@@H]([C@@H]([C@@H]2O)O)O)CO)O)O)O)O
ZINC03830985	342.297	-3.43	-17.47	-11.87	8	11	189	0	4	C([C@H]1[C@H]([C@@H]([C@@H]([C@@H](O1)O[C@@H]2[C@@H](O[C@@H]([C@@H]([C@@H]2O)O)O)CO)O)O)O)O
ZINC03830986	369.368	2.88	-2.27	-26.93	1	5	67	0	6	Cc1c(ccnc1C[S@](=O)c2[nH]c3ccccc3n2)OCC(F)(F)F
ZINC03830988	471.43	-3.04	-8.31	-138.61	6	14	225	-2	9	c1cc(ccc1C(=O)N[C@H](CCC(=O)[O-])C(=O)[O-])NC[C@H]2CNc3c(c(=O)nc([nH]3)N)N2C=O
ZINC03830989	284.423	4.04	0.17	-39.72	2	2	24	1	2	C=CC[NH+]1CC[C@@]23CCCC[C@@H]2[C@@H]1Cc4c3cc(cc4)O
ZINC03830990	170.212	0.23	-1.36	-16.45	2	4	63	0	3	CC[C@H](C(=O)N)N1CCCC1=O
ZINC03830993	776.872	4.35	-6.18	-41.29	4	5	97	0	5	c1c(cc(c(c1I)Oc2cc(c(c(c2)I)O)I)I)C[C@@H](C(=O)[O-])[NH3+]
ZINC03830994	776.872	4.35	-6.17	-40.97	4	5	97	0	5	c1c(cc(c(c1I)Oc2cc(c(c(c2)I)O)I)I)C[C@H](C(=O)[O-])[NH3+]
ZINC03830995	407.553	0.83	-8.36	-40.98	6	8	123	1	7	CCC[C@@H]1C[C@@H]([NH+](C1)C)C(=O)N[C@@H]([C@@H]2[C@@H]([C@@H]([C@@H]([C@@H](O2)SC)O)O)O)[C@@H](C)O
ZINC03830996	407.553	0.83	-8.93	-45.09	6	8	123	1	7	CCC[C@H]1C[C@@H]([NH+](C1)C)C(=O)N[C@@H]([C@@H]2[C@@H]([C@@H]([C@@H]([C@@H](O2)SC)O)O)O)[C@@H](C)O
ZINC03830997	407.553	0.83	-8.89	-41.51	6	8	123	1	7	CCC[C@@H]1C[C@H]([NH+](C1)C)C(=O)N[C@@H]([C@@H]2[C@@H]([C@@H]([C@@H]([C@@H](O2)SC)O)O)O)[C@@H](C)O
ZINC03830998	407.553	0.83	-9.13	-43.52	6	8	123	1	7	CCC[C@H]1C[C@H]([NH+](C1)C)C(=O)N[C@@H]([C@@H]2[C@@H]([C@@H]([C@@H]([C@@H](O2)SC)O)O)O)[C@@H](C)O
ZINC03830999	650.976	3.34	6.5	-41.98	4	5	97	0	5	c1cc(c(cc1Oc2c(cc(cc2I)C[C@@H](C(=O)[O-])[NH3+])I)I)O
ZINC03831000	650.976	3.34	-5.47	-43.48	4	5	97	0	5	c1cc(c(cc1Oc2c(cc(cc2I)C[C@H](C(=O)[O-])[NH3+])I)I)O
ZINC03831001	339.463	3.16	-0.53	-51.07	3	5	52	1	3	CCN(CC)C(=O)N[C@@H]1C[NH+]([C@@H]2Cc3c[nH]c4c3c(ccc4)C2=C1)C
ZINC03831002	339.463	3.16	-0.92	-48.66	3	5	52	1	3	CCN(CC)C(=O)N[C@H]1C[NH+]([C@@H]2Cc3c[nH]c4c3c(ccc4)C2=C1)C
ZINC03831004	338.471	3.73	0.56	-43.92	2	3	41	1	6	C[NH+]1[C@H](CCC[C@@H]1CC(=O)c2ccccc2)C[C@@H](c3ccccc3)O
ZINC03831006	233.699	2.96	-1.23	-3.9	1	5	61	0	4	C1CCC(CC1)NC(=O)N(CCCl)N=O
ZINC03831008	404.547	4.34	1.52	-7.92	1	5	72	0	7	CC[C@@H](C)C(=O)O[C@@H]1C[C@@H](C=C2[C@@H]1[C@@H]([C@@H](C=C2)C)CC[C@@H]3C[C@@H](CC(=O)O3)O)C
ZINC03831009	404.547	4.34	1.35	-10.86	1	5	72	0	7	CC[C@H](C)C(=O)O[C@@H]1C[C@@H](C=C2[C@@H]1[C@@H]([C@@H](C=C2)C)CC[C@@H]3C[C@@H](CC(=O)O3)O)C
ZINC03831010	404.547	4.34	1.65	-13.33	1	5	72	0	7	CC[C@@H](C)C(=O)O[C@H]1C[C@@H](C=C2[C@@H]1[C@@H]([C@@H](C=C2)C)CC[C@@H]3C[C@@H](CC(=O)O3)O)C
ZINC03831011	404.547	4.34	1.65	-13.31	1	5	72	0	7	CC[C@H](C)C(=O)O[C@H]1C[C@@H](C=C2[C@@H]1[C@@H]([C@@H](C=C2)C)CC[C@@H]3C[C@@H](CC(=O)O3)O)C
ZINC03831012	341.5	5.2	0.21	-39.27	2	3	33	1	6	CC[NH+](CC)CCNc1ccc(c2c1c(=O)c3ccccc3s2)C
ZINC03831014	324.448	2.66	0.97	-44.2	2	4	40	1	3	CCN(CC)C(=O)[C@H]1C[NH+]([C@@H]2Cc3c[nH]c4c3c(ccc4)C2=C1)C
ZINC03831017	182.172	-3.1	-12.34	-10.85	6	6	121	0	5	C([C@@H]([C@@H]([C@@H]([C@@H](CO)O)O)O)O)O
ZINC03831018	182.172	-3.1	-12.84	-11.04	6	6	121	0	5	C([C@H]([C@@H]([C@@H]([C@@H](CO)O)O)O)O)O
ZINC03831019	307.218	-1.75	-10.25	-100.15	8	6	114	2	11	C(CCl)[NH2+]C[C@@H]([C@@H]([C@@H]([C@@H](C[NH2+]CCCl)O)O)O)O
ZINC03831020	307.218	-1.75	-10.84	-100.28	8	6	114	2	11	C(CCl)[NH2+]C[C@H]([C@@H]([C@@H]([C@@H](C[NH2+]CCCl)O)O)O)O
ZINC03831021	307.218	-1.75	-10.28	-100.26	8	6	114	2	11	C(CCl)[NH2+]C[C@@H]([C@H]([C@@H]([C@@H](C[NH2+]CCCl)O)O)O)O
ZINC03831024	430.565	4.89	4.2	-47.86	1	6	58	1	14	CC[NH+](CCCCOC(=O)c1ccc(c(c1)OC)OC)[C@@H](C)Cc2ccc(cc2)OC
ZINC03831025	168.304	2.97	1.06	-33.63	2	1	17	1	1	CC1([C@@H]2CC[C@@H](C2)[C@@]1(C)[NH2+]C)C
ZINC03831027	392.974	5.91	3.27	-128.55	2	2	8	2	5	Cc1cccc(c1)C[NH+]2CC[NH+](CC2)[C@@H](c3ccccc3)c4ccc(cc4)Cl
ZINC03831028	196.223	-2.68	-11.06	-43.58	7	6	117	1	6	C[NH2+]C[C@@H]([C@@H]([C@@H]([C@@H](CO)O)O)O)O
ZINC03831029	196.223	-2.68	-11.66	-43.62	7	6	117	1	6	C[NH2+]C[C@H]([C@@H]([C@@H]([C@@H](CO)O)O)O)O
ZINC03831031	156.269	3.33	0.05	-1.22	1	1	20	0	1	C[C@@H]1CC[C@@H]([C@@H](C1)O)C(C)C
ZINC03831033	246.266	1.59	3.66	-6.96	1	5	66	0	2	CC[C@@]1(C(=O)NC(=O)N(C1=O)C)c2ccccc2
ZINC03831035	372.461	1.89	-1.66	-19.35	2	5	91	0	2	C[C@@H]1C[C@@H]2[C@@H]3CCC4=CC(=O)C=C[C@@]4([C@@H]3C(=O)C[C@@]2([C@@]1(C(=O)CO)O)C)C
ZINC03831036	372.461	1.89	-1.31	-17.87	2	5	91	0	2	C[C@H]1C[C@@H]2[C@@H]3CCC4=CC(=O)C=C[C@@]4([C@@H]3C(=O)C[C@@]2([C@@]1(C(=O)CO)O)C)C
ZINC03831037	372.461	1.89	-1.69	-16.81	2	5	91	0	2	C[C@@H]1C[C@H]2[C@@H]3CCC4=CC(=O)C=C[C@@]4([C@@H]3C(=O)C[C@@]2([C@@]1(C(=O)CO)O)C)C
ZINC03831038	372.461	1.89	-1.29	-14.69	2	5	91	0	2	C[C@H]1C[C@H]2[C@@H]3CCC4=CC(=O)C=C[C@@]4([C@@H]3C(=O)C[C@@]2([C@@]1(C(=O)CO)O)C)C
ZINC03831040	141.193	-2.28	-6.8	-38.24	0	3	57	-1	2	C(CS(=O)(=O)[O-])S
ZINC03831041	387.594	4.09	-1.38	-42.84	1	3	26	1	4	C[NH+]1CCCC[C@@H]1CCN2c3ccccc3Sc4c2cc(cc4)[S@@](=O)C
ZINC03831042	387.594	4.09	-1.36	-63.38	1	3	26	1	4	C[NH+]1CCCC[C@H]1CCN2c3ccccc3Sc4c2cc(cc4)[S@@](=O)C
ZINC03831043	310.437	4.2	1.04	-5.48	1	2	29	0	1	C[C@@]12CC[C@@H]3c4ccc(cc4CC[C@@H]3[C@@H]1CC[C@@]2(C#C)O)OC
ZINC03831044	310.437	4.2	0.91	-5.56	1	2	29	0	1	C[C@]12CC[C@@H]3c4ccc(cc4CC[C@@H]3[C@@H]1CC[C@@]2(C#C)O)OC
ZINC03831045	310.437	4.2	0.96	-5.57	1	2	29	0	1	C[C@@]12CC[C@H]3c4ccc(cc4CC[C@@H]3[C@@H]1CC[C@@]2(C#C)O)OC
ZINC03831046	310.437	4.2	0.99	-5.75	1	2	29	0	1	C[C@]12CC[C@H]3c4ccc(cc4CC[C@@H]3[C@@H]1CC[C@@]2(C#C)O)OC
ZINC03831047	311.407	2.42	-7.56	-13.91	4	6	101	0	3	Cc1ccc(cc1N)S(=O)(=O)NC(=O)NC2CCCCC2
ZINC03831050	160.237	-3.2	4.84	-33.32	0	3	26	1	4	C[C@@H](C[N+](C)(C)C)OC(=O)C
ZINC03831051	160.237	-3.2	4.82	-33.6	0	3	26	1	4	C[C@H](C[N+](C)(C)C)OC(=O)C
ZINC03831052	443.432	-1.02	-7.47	-82.77	8	10	182	1	2	C[NH+](C)[C@@H]1[C@@H]2[C@@H]([C@@H]3C(=C)c4cccc(c4C(=O)C3=C([C@@]2(C(=O)C(=C1O)C(=O)N)O)O)O)O
ZINC03831053	443.432	-1.02	-7.33	-75.9	8	10	182	1	2	C[NH+](C)[C@H]1[C@@H]2[C@@H]([C@@H]3C(=C)c4cccc(c4C(=O)C3=C([C@@]2(C(=O)C(=C1O)C(=O)N)O)O)O)O
ZINC03831054	443.432	-1.02	-7.97	-73.27	8	10	182	1	2	C[NH+](C)[C@@H]1[C@H]2[C@@H]([C@@H]3C(=C)c4cccc(c4C(=O)C3=C([C@@]2(C(=O)C(=C1O)C(=O)N)O)O)O)O
ZINC03831055	443.432	-1.02	-7.39	-67.1	8	10	182	1	2	C[NH+](C)[C@H]1[C@H]2[C@@H]([C@@H]3C(=C)c4cccc(c4C(=O)C3=C([C@@]2(C(=O)C(=C1O)C(=O)N)O)O)O)O
ZINC03831058	300.442	3.67	0.21	-8.79	1	2	37	0	0	C[C@@]12CC[C@@H]3[C@@H]([C@@H]1CC[C@@]2(C)O)CCC4=CC(=O)C=C[C@@]34C
ZINC03831059	300.442	3.67	0.27	-8.02	1	2	37	0	0	C[C@]12CC[C@@H]3[C@@H]([C@@H]1CC[C@@]2(C)O)CCC4=CC(=O)C=C[C@@]34C
ZINC03831060	300.442	3.67	0.16	-8.55	1	2	37	0	0	C[C@@]12CC[C@H]3[C@@H]([C@@H]1CC[C@@]2(C)O)CCC4=CC(=O)C=C[C@@]34C
ZINC03831061	300.442	3.67	0.25	-8.36	1	2	37	0	0	C[C@]12CC[C@H]3[C@@H]([C@@H]1CC[C@@]2(C)O)CCC4=CC(=O)C=C[C@@]34C
ZINC03831062	198.222	1.21	1.48	-5.19	1	5	66	0	2	CCC1(C(=O)NC(=O)N(C1=O)C)CC
ZINC03831067	340.447	1.9	-3.73	-42.25	4	5	69	1	4	CC[C@@H](CO)NC(=O)[C@H]1C[NH+]([C@@H]2Cc3c[nH]c4c3c(ccc4)C2=C1)C
ZINC03831068	340.447	1.9	-3.34	-42.48	4	5	69	1	4	CC[C@H](CO)NC(=O)[C@H]1C[NH+]([C@@H]2Cc3c[nH]c4c3c(ccc4)C2=C1)C
ZINC03831069	379.414	1.74	-4.25	-63.27	1	8	108	-1	5	CC1([C@@H](N2[C@@H](S1)[C@@H](C2=O)NC(=O)c3c(cccc3OC)OC)C(=O)[O-])C
ZINC03831070	379.414	1.74	-3.84	-61.25	1	8	108	-1	5	CC1([C@@H](N2[C@H](S1)[C@@H](C2=O)NC(=O)c3c(cccc3OC)OC)C(=O)[O-])C
ZINC03831071	379.414	1.74	-3.5	-66.46	1	8	108	-1	5	CC1([C@H](N2[C@H](S1)[C@@H](C2=O)NC(=O)c3c(cccc3OC)OC)C(=O)[O-])C
ZINC03831081	284.408	1.04	-0.41	-20.66	0	3	19	1	2	CN(C)c1ccc2c(c1)[s+]c3cc(ccc3n2)N(C)C
ZINC03831086	374.477	2.07	-2.74	-13.52	3	5	94	0	2	C[C@@H]1C[C@@H]2[C@@H]3CC[C@@]([C@@]3(C[C@@H]([C@@H]2[C@@]4(C1=CC(=O)C=C4)C)O)C)(C(=O)CO)O
ZINC03831087	374.477	2.07	-2.77	-13.38	3	5	94	0	2	C[C@H]1C[C@@H]2[C@@H]3CC[C@@]([C@@]3(C[C@@H]([C@@H]2[C@@]4(C1=CC(=O)C=C4)C)O)C)(C(=O)CO)O
ZINC03831088	374.477	2.07	-2.7	-12.23	3	5	94	0	2	C[C@@H]1C[C@H]2[C@@H]3CC[C@@]([C@@]3(C[C@@H]([C@@H]2[C@@]4(C1=CC(=O)C=C4)C)O)C)(C(=O)CO)O
ZINC03831089	374.477	2.07	-2.74	-11.79	3	5	94	0	2	C[C@H]1C[C@H]2[C@@H]3CC[C@@]([C@@]3(C[C@@H]([C@@H]2[C@@]4(C1=CC(=O)C=C4)C)O)C)(C(=O)CO)O
ZINC03831090	472.578	3.84	3.23	-21.29	1	7	106	0	7	CCC(=O)O[C@@]1(CC[C@@H]2[C@@]1(C[C@@H]([C@@H]3[C@@H]2C[C@@H](C4=CC(=O)C=C[C@@]34C)C)O)C)C(=O)COC(=O)C
ZINC03831091	472.578	3.84	3	-16.36	1	7	106	0	7	CCC(=O)O[C@]1(CC[C@@H]2[C@@]1(C[C@@H]([C@@H]3[C@@H]2C[C@@H](C4=CC(=O)C=C[C@@]34C)C)O)C)C(=O)COC(=O)C
ZINC03831092	472.578	3.84	3.39	-19.33	1	7	106	0	7	CCC(=O)O[C@@]1(CC[C@H]2[C@@]1(C[C@@H]([C@@H]3[C@@H]2C[C@@H](C4=CC(=O)C=C[C@@]34C)C)O)C)C(=O)COC(=O)C
ZINC03831093	472.578	3.84	3.12	-15.17	1	7	106	0	7	CCC(=O)O[C@]1(CC[C@H]2[C@@]1(C[C@@H]([C@@H]3[C@@H]2C[C@@H](C4=CC(=O)C=C[C@@]34C)C)O)C)C(=O)COC(=O)C
ZINC03831094	416.514	2.77	0.66	-13.09	2	6	100	0	4	C[C@@H]1C[C@@H]2[C@@H]3CC[C@@]([C@@]3(C[C@@H]([C@@H]2[C@@]4(C1=CC(=O)C=C4)C)O)C)(C(=O)COC(=O)C)O
ZINC03831095	416.514	2.77	0.65	-14.14	2	6	100	0	4	C[C@H]1C[C@@H]2[C@@H]3CC[C@@]([C@@]3(C[C@@H]([C@@H]2[C@@]4(C1=CC(=O)C=C4)C)O)C)(C(=O)COC(=O)C)O
ZINC03831096	416.514	2.77	0.75	-12.62	2	6	100	0	4	C[C@@H]1C[C@H]2[C@@H]3CC[C@@]([C@@]3(C[C@@H]([C@@H]2[C@@]4(C1=CC(=O)C=C4)C)O)C)(C(=O)COC(=O)C)O
ZINC03831097	416.514	2.77	0.72	-12.6	2	6	100	0	4	C[C@H]1C[C@H]2[C@@H]3CC[C@@]([C@@]3(C[C@@H]([C@@H]2[C@@]4(C1=CC(=O)C=C4)C)O)C)(C(=O)COC(=O)C)O
ZINC03831098	473.542	2.04	0.17	-52.78	2	8	141	-1	7	C[C@@H]1C[C@@H]2[C@@H]3CC[C@@]([C@@]3(C[C@@H]([C@@H]2[C@@]4(C1=CC(=O)C=C4)C)O)C)(C(=O)COC(=O)CCC(=O)[O-])O
ZINC03831099	473.542	2.04	0.17	-53.43	2	8	141	-1	7	C[C@H]1C[C@@H]2[C@@H]3CC[C@@]([C@@]3(C[C@@H]([C@@H]2[C@@]4(C1=CC(=O)C=C4)C)O)C)(C(=O)COC(=O)CCC(=O)[O-])O
ZINC03831100	473.542	2.04	0.26	-51.67	2	8	141	-1	7	C[C@@H]1C[C@H]2[C@@H]3CC[C@@]([C@@]3(C[C@@H]([C@@H]2[C@@]4(C1=CC(=O)C=C4)C)O)C)(C(=O)COC(=O)CCC(=O)[O-])O
ZINC03831101	473.542	2.04	0.23	-50.45	2	8	141	-1	7	C[C@H]1C[C@H]2[C@@H]3CC[C@@]([C@@]3(C[C@@H]([C@@H]2[C@@]4(C1=CC(=O)C=C4)C)O)C)(C(=O)COC(=O)CCC(=O)[O-])O
ZINC03831102	650.811	1.25	-5.91	-61.51	2	11	178	-1	14	C[C@@H]1C[C@@H]2[C@@H]3CC[C@@]([C@@]3(C[C@@H]([C@@H]2[C@@]4(C1=CC(=O)C=C4)C)O)C)(C(=O)COC(=O)CCCCCCC(=O)N(C)CCS(=O)(=O)[O-])O
ZINC03831103	650.811	1.25	-5.91	-62.41	2	11	178	-1	14	C[C@H]1C[C@@H]2[C@@H]3CC[C@@]([C@@]3(C[C@@H]([C@@H]2[C@@]4(C1=CC(=O)C=C4)C)O)C)(C(=O)COC(=O)CCCCCCC(=O)N(C)CCS(=O)(=O)[O-])O
ZINC03831104	650.811	1.25	-5.81	-60.73	2	11	178	-1	14	C[C@@H]1C[C@H]2[C@@H]3CC[C@@]([C@@]3(C[C@@H]([C@@H]2[C@@]4(C1=CC(=O)C=C4)C)O)C)(C(=O)COC(=O)CCCCCCC(=O)N(C)CCS(=O)(=O)[O-])O
ZINC03831105	650.811	1.25	-5.85	-60.16	2	11	178	-1	14	C[C@H]1C[C@H]2[C@@H]3CC[C@@]([C@@]3(C[C@@H]([C@@H]2[C@@]4(C1=CC(=O)C=C4)C)O)C)(C(=O)COC(=O)CCCCCCC(=O)N(C)CCS(=O)(=O)[O-])O
ZINC03831106	183.251	1.35	-0.42	-7.69	1	3	46	0	2	CCC1(C(=O)[C@@H](CNC1=O)C)CC
ZINC03831107	183.251	1.35	-0.39	-7.21	1	3	46	0	2	CCC1(C(=O)[C@H](CNC1=O)C)CC
ZINC03831108	354.474	1.97	-1.93	-35.01	3	5	58	1	4	CC[C@@H](CO)NC(=O)[C@@H]1C[NH+]([C@@H]2Cc3cn(c4c3c(ccc4)C2=C1)C)C
[truncated: 1,181 more rows]
