# Supplementary material for: Repositioning FDA Drugs as Potential Cruzain Inhibitors from Trypanosoma cruzi: Virtual Screening, In Vitro and In Vivo Studies
Source: Molecules. 2017 Jun 18;22(6):1015. doi: 10.3390/molecules22061015 (PMC6152615; doi:10.3390/molecules22061015)
Supplement: Supplementary file 1 [file molecules-22-01015-s001.zip › SupplementaryMaterial2.txt]

CG_19_GLN_269 CD_19_GLN_270 NE2_19_GLN_271 OE1_19_GLN_272 HG2_19_GLN_277 HG3_19_GLN_278 HE21_19_GLN_279 HE22_19_GLN_280 C_20_GLY_283 O_20_GLY_284 N_21_GLN_288 CA_21_GLN_289 C_21_GLN_290 O_21_GLN_291 CB_21_GLN_292 CD_21_GLN_294 NE2_21_GLN_295 OE1_21_GLN_296 HA_21_GLN_298 HE22_21_GLN_304 N_22_CYS_305 CA_22_CYS_306 C_22_CYS_307 O_22_CYS_308 H_22_CYS_311 N_23_GLY_316 CA_23_GLY_317 C_23_GLY_318 O_23_GLY_319 HA2_23_GLY_321 HA3_23_GLY_322 N_24_SER_323 CA_24_SER_324 C_24_SER_325 H_24_SER_329 N_25_SER_334 CA_25_SER_335 C_25_SER_336 CB_25_SER_338 OG_25_SER_339 H_25_SER_340 HB3_25_SER_343 HG_25_SER_344 N_26_TRP_345 CA_26_TRP_346 CB_26_TRP_349 CG_26_TRP_350 CD1_26_TRP_351 H_26_TRP_359 HA_26_TRP_360 HB3_26_TRP_362 HD1_26_TRP_363 O_59_THR_850 CA_60_ASP_862 C_60_ASP_863 OD1_60_ASP_867 HA_60_ASP_870 N_61_SER_873 CB_61_SER_877 OG_61_SER_878 H_61_SER_879 HB2_61_SER_881 HG_61_SER_883 O_63_CYS_894 CA_64_SER_903 C_64_SER_904 O_64_SER_905 HA_64_SER_909 N_65_GLY_913 CA_65_GLY_914 C_65_GLY_915 O_65_GLY_916 H_65_GLY_917 HA2_65_GLY_918 HA3_65_GLY_919 N_66_GLY_920 CA_66_GLY_921 C_66_GLY_922 O_66_GLY_923 H_66_GLY_924 HA2_66_GLY_925 N_67_LEU_927 CA_67_LEU_928 CG_67_LEU_932 CD1_67_LEU_933 CD2_67_LEU_934 HA_67_LEU_936 HG_67_LEU_939 HD11_67_LEU_940 HD21_67_LEU_943 HD22_67_LEU_944 HD23_67_LEU_945 SD_68_MET_952 CE_68_MET_953 HE1_68_MET_960 CA_138_ALA_1938 CB_138_ALA_1941 HA_138_ALA_1943 HB1_138_ALA_1944 HB2_138_ALA_1945 HB3_138_ALA_1946 CB_141_ALA_1979 HB2_141_ALA_1983 CG_145_MET_2036 SD_145_MET_2037 CE_145_MET_2038 HE1_145_MET_2045 HE2_145_MET_2046 CA_160_LEU_2240 C_160_LEU_2241 O_160_LEU_2242 CB_160_LEU_2243 CG_160_LEU_2244 CD1_160_LEU_2245 HB2_160_LEU_2249 HB3_160_LEU_2250 HD11_160_LEU_2252 HD12_160_LEU_2253 N_161_ASP_2258 CA_161_ASP_2259 C_161_ASP_2260 O_161_ASP_2261 CB_161_ASP_2262 CG_161_ASP_2263 OD1_161_ASP_2264 OD2_161_ASP_2265 H_161_ASP_2266 HA_161_ASP_2267 HB2_161_ASP_2268 HB3_161_ASP_2269 N_162_HIS_2270 CA_162_HIS_2271 C_162_HIS_2272 O_162_HIS_2273 CB_162_HIS_2274 CG_162_HIS_2275 CD2_162_HIS_2276 ND1_162_HIS_2277 CE1_162_HIS_2278 NE2_162_HIS_2279 H_162_HIS_2280 HA_162_HIS_2281 HB3_162_HIS_2283 HE1_162_HIS_2285 HD1_162_HIS_2286 N_163_GLY_2287 CA_163_GLY_2288 H_163_GLY_2291 HA2_163_GLY_2292 HA3_163_GLY_2293 CG_184_TRP_2614 CD1_184_TRP_2615 CD2_184_TRP_2616 CE2_184_TRP_2617 CE3_184_TRP_2618 NE1_184_TRP_2619 CZ2_184_TRP_2620 CZ3_184_TRP_2621 CH2_184_TRP_2622 HD1_184_TRP_2627 HZ2_184_TRP_2629 HH2_184_TRP_2631 HE1_184_TRP_2632 CB_208_GLU_2997 CG_208_GLU_2998 HG2_208_GLU_3006 
ZINC03831436_pdb 0.0 4.0 6.0 2.0 0.0 0.0 0.0 5.0 0.0 0.0 0.0 0.0 0.0 0.0 0.0 0.0 0.0 0.0 0.0 0.0 0.0 0.0 2.0 1.0 0.0 2.0 11.0 5.0 5.0 8.0 7.0 0.0 0.0 0.0 0.0 1.0 0.0 0.0 3.0 4.0 2.0 2.0 5.0 0.0 0.0 0.0 0.0 0.0 0.0 0.0 1.0 0.0 0.0 0.0 0.0 0.0 0.0 0.0 0.0 0.0 0.0 0.0 0.0 0.0 1.0 2.0 1.0 0.0 2.0 9.0 2.0 0.0 1.0 6.0 7.0 2.0 1.0 1.0 6.0 2.0 0.0 0.0 0.0 1.0 0.0 6.0 0.0 0.0 0.0 5.0 2.0 6.0 0.0 0.0 0.0 1.0 4.0 0.0 5.0 4.0 1.0 0.0 0.0 0.0 0.0 0.0 0.0 0.0 2.0 4.0 4.0 6.0 0.0 0.0 2.0 4.0 0.0 0.0 4.0 5.0 8.0 7.0 0.0 0.0 0.0 0.0 1.0 6.0 2.0 0.0 5.0 2.0 3.0 2.0 0.0 0.0 0.0 3.0 3.0 0.0 4.0 0.0 0.0 2.0 3.0 2.0 1.0 0.0 0.0 0.0 0.0 2.0 0.0 5.0 0.0 5.0 5.0 0.0 0.0 0.0 5.0 0.0 5.0 0.0 0.0 0.0 
ZINC03830429_pdb 3.0 4.0 7.0 1.0 0.0 2.0 2.0 3.0 2.0 4.0 1.0 4.0 2.0 0.0 0.0 2.0 0.0 3.0 4.0 0.0 2.0 0.0 2.0 5.0 1.0 0.0 7.0 1.0 0.0 7.0 2.0 0.0 0.0 0.0 0.0 0.0 0.0 1.0 2.0 4.0 0.0 1.0 2.0 1.0 1.0 2.0 0.0 0.0 0.0 0.0 3.0 1.0 0.0 0.0 0.0 0.0 0.0 0.0 0.0 0.0 0.0 0.0 0.0 0.0 0.0 3.0 6.0 0.0 3.0 7.0 0.0 0.0 0.0 4.0 6.0 0.0 0.0 0.0 7.0 1.0 0.0 0.0 0.0 0.0 0.0 9.0 0.0 0.0 0.0 6.0 5.0 6.0 2.0 1.0 3.0 1.0 8.0 0.0 5.0 5.0 2.0 0.0 0.0 0.0 4.0 2.0 2.0 1.0 0.0 2.0 2.0 2.0 0.0 3.0 2.0 2.0 2.0 2.0 2.0 3.0 6.0 10.0 0.0 0.0 0.0 0.0 0.0 4.0 1.0 0.0 5.0 4.0 4.0 1.0 0.0 0.0 0.0 1.0 1.0 0.0 0.0 2.0 0.0 0.0 1.0 4.0 3.0 2.0 1.0 1.0 0.0 1.0 1.0 5.0 1.0 1.0 5.0 1.0 2.0 0.0 2.0 0.0 1.0 0.0 1.0 2.0 
ZINC00601282_pdb 2.0 4.0 5.0 0.0 0.0 2.0 2.0 6.0 0.0 2.0 0.0 0.0 0.0 0.0 0.0 0.0 0.0 0.0 0.0 0.0 0.0 0.0 0.0 1.0 0.0 0.0 8.0 6.0 4.0 5.0 4.0 2.0 0.0 0.0 0.0 2.0 0.0 1.0 5.0 10.0 4.0 1.0 8.0 2.0 1.0 4.0 2.0 5.0 2.0 0.0 4.0 5.0 0.0 0.0 0.0 0.0 0.0 0.0 0.0 0.0 0.0 0.0 0.0 0.0 0.0 0.0 0.0 0.0 0.0 6.0 2.0 0.0 0.0 7.0 1.0 3.0 0.0 0.0 6.0 4.0 0.0 0.0 0.0 0.0 0.0 2.0 0.0 0.0 0.0 0.0 0.0 0.0 0.0 0.0 0.0 0.0 3.0 0.0 3.0 2.0 0.0 0.0 0.0 0.0 5.0 5.0 4.0 2.0 1.0 4.0 3.0 4.0 0.0 0.0 2.0 4.0 0.0 0.0 2.0 5.0 7.0 13.0 0.0 0.0 0.0 0.0 0.0 3.0 0.0 0.0 4.0 4.0 3.0 0.0 0.0 0.0 0.0 4.0 2.0 0.0 2.0 5.0 0.0 0.0 4.0 4.0 2.0 2.0 0.0 0.0 0.0 2.0 0.0 4.0 0.0 6.0 5.0 0.0 1.0 0.0 6.0 0.0 4.0 0.0 0.0 0.0 
ZINC03830394_pdb 1.0 3.0 6.0 1.0 0.0 1.0 1.0 4.0 0.0 1.0 0.0 0.0 0.0 0.0 0.0 0.0 0.0 0.0 0.0 0.0 0.0 0.0 2.0 3.0 0.0 1.0 7.0 5.0 2.0 5.0 2.0 1.0 0.0 0.0 1.0 0.0 0.0 0.0 2.0 4.0 1.0 2.0 4.0 0.0 0.0 0.0 0.0 1.0 0.0 0.0 2.0 1.0 0.0 0.0 0.0 0.0 0.0 0.0 0.0 0.0 0.0 0.0 0.0 0.0 0.0 0.0 0.0 0.0 2.0 6.0 1.0 0.0 0.0 5.0 4.0 1.0 0.0 0.0 5.0 2.0 0.0 0.0 0.0 0.0 0.0 0.0 0.0 0.0 0.0 0.0 0.0 0.0 0.0 0.0 2.0 2.0 4.0 1.0 4.0 3.0 0.0 0.0 0.0 0.0 3.0 2.0 3.0 0.0 0.0 5.0 6.0 4.0 0.0 1.0 3.0 3.0 0.0 0.0 4.0 9.0 12.0 13.0 3.0 0.0 0.0 0.0 0.0 7.0 3.0 0.0 6.0 2.0 4.0 2.0 0.0 1.0 0.0 2.0 1.0 0.0 2.0 0.0 0.0 1.0 2.0 3.0 2.0 0.0 0.0 0.0 0.0 2.0 0.0 5.0 0.0 3.0 4.0 0.0 2.0 0.0 4.0 0.0 2.0 0.0 0.0 0.0 
ZINC03831506_pdb 0.0 0.0 2.0 0.0 0.0 0.0 0.0 2.0 0.0 0.0 0.0 0.0 0.0 0.0 0.0 0.0 0.0 0.0 0.0 0.0 0.0 0.0 0.0 1.0 0.0 1.0 8.0 5.0 2.0 6.0 6.0 0.0 0.0 0.0 0.0 0.0 0.0 0.0 0.0 5.0 0.0 0.0 3.0 2.0 2.0 4.0 2.0 3.0 2.0 0.0 4.0 3.0 1.0 2.0 0.0 2.0 2.0 0.0 1.0 1.0 0.0 1.0 0.0 0.0 1.0 4.0 7.0 1.0 0.0 9.0 5.0 3.0 0.0 5.0 8.0 5.0 7.0 5.0 9.0 2.0 6.0 0.0 0.0 4.0 3.0 11.0 0.0 4.0 1.0 9.0 2.0 4.0 0.0 0.0 0.0 1.0 5.0 0.0 5.0 3.0 1.0 0.0 0.0 0.0 0.0 0.0 0.0 0.0 0.0 4.0 5.0 3.0 0.0 3.0 2.0 3.0 2.0 3.0 1.0 4.0 4.0 9.0 0.0 0.0 0.0 0.0 0.0 4.0 0.0 0.0 4.0 2.0 2.0 0.0 0.0 0.0 0.0 2.0 1.0 0.0 3.0 0.0 0.0 0.0 3.0 0.0 0.0 0.0 0.0 0.0 0.0 0.0 0.0 3.0 0.0 2.0 4.0 0.0 0.0 0.0 4.0 0.0 1.0 1.0 2.0 2.0 
ZINC03097990_pdb 0.0 1.0 1.0 0.0 0.0 0.0 0.0 1.0 0.0 0.0 0.0 0.0 0.0 0.0 0.0 0.0 0.0 0.0 0.0 0.0 0.0 0.0 0.0 1.0 0.0 0.0 7.0 6.0 6.0 6.0 5.0 0.0 0.0 0.0 0.0 0.0 0.0 2.0 2.0 7.0 1.0 1.0 5.0 2.0 3.0 3.0 1.0 2.0 1.0 1.0 5.0 3.0 0.0 0.0 0.0 0.0 0.0 0.0 0.0 0.0 0.0 0.0 0.0 0.0 3.0 6.0 6.0 3.0 6.0 7.0 0.0 0.0 0.0 8.0 5.0 1.0 0.0 0.0 5.0 2.0 0.0 0.0 0.0 0.0 0.0 1.0 0.0 0.0 0.0 0.0 0.0 2.0 1.0 1.0 1.0 0.0 3.0 0.0 3.0 2.0 0.0 0.0 0.0 0.0 1.0 2.0 2.0 0.0 0.0 1.0 0.0 0.0 0.0 0.0 0.0 0.0 0.0 0.0 2.0 3.0 8.0 13.0 1.0 1.0 1.0 0.0 0.0 3.0 1.0 0.0 5.0 3.0 4.0 0.0 0.0 0.0 0.0 1.0 0.0 0.0 1.0 3.0 0.0 0.0 2.0 4.0 3.0 2.0 1.0 0.0 0.0 0.0 0.0 2.0 0.0 3.0 2.0 0.0 2.0 0.0 2.0 0.0 2.0 0.0 0.0 0.0 
ZINC03831201_pdb 0.0 4.0 5.0 3.0 0.0 0.0 2.0 5.0 0.0 0.0 0.0 0.0 2.0 3.0 0.0 0.0 0.0 0.0 0.0 0.0 0.0 0.0 3.0 5.0 0.0 2.0 13.0 6.0 4.0 9.0 4.0 3.0 0.0 0.0 1.0 1.0 0.0 1.0 6.0 11.0 4.0 4.0 9.0 3.0 1.0 3.0 1.0 3.0 2.0 1.0 4.0 3.0 0.0 0.0 0.0 0.0 0.0 0.0 0.0 0.0 0.0 0.0 0.0 0.0 0.0 0.0 2.0 0.0 3.0 9.0 3.0 0.0 0.0 6.0 9.0 7.0 0.0 0.0 6.0 4.0 0.0 0.0 0.0 0.0 0.0 3.0 0.0 0.0 0.0 1.0 0.0 1.0 0.0 0.0 0.0 0.0 3.0 0.0 3.0 3.0 0.0 3.0 4.0 0.0 0.0 2.0 4.0 1.0 0.0 3.0 4.0 3.0 0.0 0.0 2.0 2.0 0.0 0.0 2.0 4.0 9.0 12.0 0.0 2.0 4.0 0.0 0.0 3.0 0.0 0.0 4.0 7.0 5.0 0.0 5.0 4.0 1.0 9.0 6.0 0.0 1.0 5.0 5.0 2.0 9.0 5.0 2.0 2.0 1.0 0.0 0.0 1.0 0.0 2.0 0.0 2.0 6.0 0.0 1.0 0.0 6.0 0.0 2.0 0.0 0.0 0.0 
ZINC00538438_pdb 2.0 5.0 9.0 1.0 0.0 1.0 2.0 8.0 0.0 4.0 0.0 0.0 0.0 0.0 0.0 0.0 0.0 0.0 0.0 0.0 0.0 0.0 1.0 4.0 0.0 1.0 7.0 6.0 4.0 8.0 2.0 2.0 0.0 1.0 1.0 2.0 1.0 1.0 4.0 8.0 2.0 2.0 6.0 1.0 1.0 2.0 0.0 2.0 1.0 0.0 2.0 3.0 0.0 0.0 0.0 0.0 0.0 0.0 0.0 0.0 0.0 0.0 0.0 0.0 0.0 0.0 0.0 0.0 1.0 5.0 1.0 0.0 0.0 5.0 3.0 1.0 0.0 0.0 8.0 4.0 0.0 0.0 0.0 0.0 0.0 5.0 0.0 0.0 0.0 3.0 1.0 3.0 3.0 3.0 3.0 2.0 4.0 2.0 3.0 3.0 0.0 0.0 0.0 0.0 2.0 2.0 1.0 0.0 0.0 2.0 3.0 0.0 0.0 0.0 0.0 1.0 0.0 0.0 0.0 2.0 7.0 12.0 0.0 0.0 0.0 0.0 0.0 4.0 0.0 0.0 5.0 3.0 6.0 2.0 0.0 0.0 0.0 4.0 1.0 0.0 0.0 3.0 0.0 0.0 4.0 6.0 4.0 2.0 2.0 3.0 0.0 0.0 0.0 4.0 0.0 4.0 4.0 0.0 1.0 0.0 5.0 0.0 4.0 0.0 0.0 0.0 
ZINC03831159_pdb 1.0 2.0 5.0 0.0 0.0 2.0 2.0 1.0 2.0 6.0 0.0 4.0 4.0 1.0 0.0 1.0 0.0 1.0 3.0 0.0 3.0 1.0 2.0 3.0 1.0 0.0 5.0 3.0 2.0 5.0 3.0 2.0 0.0 0.0 0.0 1.0 0.0 1.0 3.0 5.0 1.0 0.0 3.0 1.0 2.0 3.0 1.0 1.0 1.0 1.0 3.0 2.0 0.0 0.0 0.0 0.0 0.0 0.0 0.0 0.0 0.0 0.0 0.0 0.0 0.0 0.0 0.0 0.0 3.0 5.0 2.0 0.0 0.0 5.0 3.0 2.0 0.0 0.0 5.0 3.0 0.0 0.0 0.0 0.0 0.0 2.0 0.0 0.0 0.0 0.0 0.0 1.0 1.0 0.0 0.0 0.0 0.0 0.0 2.0 0.0 0.0 2.0 2.0 0.0 5.0 3.0 1.0 0.0 0.0 2.0 1.0 0.0 0.0 0.0 0.0 1.0 0.0 0.0 2.0 6.0 8.0 16.0 2.0 0.0 0.0 0.0 0.0 4.0 3.0 0.0 5.0 5.0 3.0 1.0 3.0 3.0 0.0 3.0 1.0 0.0 2.0 3.0 3.0 0.0 2.0 3.0 2.0 2.0 2.0 0.0 3.0 4.0 3.0 6.0 2.0 4.0 9.0 3.0 4.0 0.0 5.0 0.0 1.0 0.0 0.0 0.0 
ZINC11592733_pdb 0.0 0.0 0.0 0.0 0.0 0.0 0.0 0.0 0.0 0.0 0.0 0.0 0.0 0.0 0.0 0.0 0.0 0.0 0.0 0.0 0.0 0.0 0.0 0.0 0.0 1.0 7.0 6.0 4.0 3.0 6.0 0.0 0.0 0.0 0.0 0.0 0.0 1.0 2.0 6.0 0.0 0.0 4.0 2.0 1.0 3.0 0.0 1.0 1.0 1.0 3.0 2.0 0.0 0.0 0.0 0.0 0.0 0.0 0.0 0.0 0.0 0.0 0.0 3.0 4.0 6.0 6.0 4.0 6.0 7.0 0.0 0.0 0.0 6.0 5.0 1.0 0.0 0.0 7.0 2.0 0.0 0.0 0.0 0.0 0.0 8.0 0.0 0.0 0.0 7.0 3.0 6.0 2.0 1.0 1.0 1.0 6.0 1.0 5.0 4.0 0.0 0.0 0.0 0.0 3.0 3.0 3.0 0.0 0.0 2.0 2.0 5.0 0.0 2.0 3.0 4.0 1.0 0.0 1.0 2.0 6.0 14.0 1.0 1.0 1.0 0.0 0.0 3.0 2.0 0.0 5.0 3.0 4.0 1.0 0.0 0.0 0.0 0.0 0.0 0.0 0.0 4.0 0.0 0.0 1.0 4.0 3.0 2.0 1.0 1.0 0.0 0.0 0.0 2.0 0.0 2.0 2.0 0.0 2.0 0.0 2.0 0.0 0.0 0.0 0.0 0.0 
ZINC03830554_pdb 2.0 3.0 4.0 0.0 0.0 2.0 4.0 3.0 1.0 6.0 0.0 2.0 3.0 1.0 0.0 0.0 0.0 0.0 2.0 0.0 0.0 0.0 4.0 5.0 0.0 0.0 1.0 0.0 0.0 2.0 0.0 0.0 0.0 0.0 0.0 0.0 0.0 0.0 0.0 1.0 0.0 0.0 0.0 0.0 1.0 3.0 0.0 0.0 0.0 0.0 4.0 0.0 0.0 0.0 0.0 0.0 0.0 0.0 0.0 0.0 0.0 0.0 0.0 0.0 0.0 0.0 0.0 0.0 1.0 5.0 1.0 0.0 0.0 4.0 6.0 2.0 0.0 2.0 7.0 4.0 0.0 1.0 2.0 0.0 0.0 9.0 2.0 0.0 0.0 7.0 2.0 5.0 1.0 0.0 0.0 1.0 5.0 1.0 5.0 4.0 2.0 0.0 0.0 2.0 6.0 3.0 5.0 0.0 0.0 0.0 3.0 5.0 1.0 4.0 4.0 4.0 4.0 3.0 0.0 3.0 8.0 12.0 7.0 2.0 2.0 0.0 0.0 3.0 7.0 0.0 4.0 3.0 3.0 1.0 0.0 0.0 0.0 0.0 0.0 0.0 1.0 2.0 0.0 0.0 0.0 3.0 3.0 2.0 0.0 1.0 3.0 4.0 2.0 4.0 0.0 5.0 3.0 0.0 0.0 0.0 0.0 0.0 2.0 0.0 2.0 2.0 
ZINC01482077_pdb 0.0 3.0 6.0 1.0 0.0 0.0 0.0 5.0 0.0 3.0 0.0 0.0 0.0 0.0 0.0 0.0 0.0 0.0 0.0 0.0 0.0 0.0 0.0 1.0 0.0 0.0 7.0 5.0 3.0 5.0 3.0 1.0 0.0 0.0 0.0 1.0 1.0 0.0 2.0 3.0 1.0 2.0 3.0 0.0 0.0 0.0 0.0 0.0 0.0 0.0 0.0 0.0 0.0 3.0 1.0 2.0 3.0 2.0 2.0 3.0 2.0 2.0 1.0 0.0 0.0 4.0 7.0 0.0 2.0 9.0 5.0 2.0 0.0 3.0 9.0 9.0 6.0 4.0 7.0 4.0 7.0 0.0 0.0 4.0 2.0 5.0 0.0 4.0 0.0 3.0 0.0 3.0 0.0 0.0 0.0 0.0 0.0 0.0 0.0 0.0 0.0 0.0 0.0 0.0 4.0 1.0 0.0 0.0 0.0 0.0 2.0 0.0 0.0 0.0 0.0 0.0 0.0 0.0 0.0 2.0 3.0 6.0 1.0 0.0 0.0 0.0 0.0 4.0 0.0 0.0 0.0 1.0 0.0 0.0 1.0 1.0 0.0 3.0 2.0 0.0 0.0 1.0 1.0 1.0 2.0 0.0 0.0 0.0 0.0 0.0 3.0 5.0 3.0 8.0 2.0 10.0 7.0 2.0 3.0 0.0 6.0 0.0 4.0 0.0 0.0 0.0 
ZINC03830428_pdb 2.0 4.0 8.0 1.0 0.0 2.0 2.0 3.0 2.0 4.0 0.0 2.0 3.0 2.0 0.0 0.0 0.0 0.0 2.0 0.0 1.0 0.0 4.0 5.0 0.0 1.0 8.0 4.0 2.0 6.0 2.0 0.0 0.0 0.0 0.0 0.0 0.0 0.0 3.0 4.0 1.0 1.0 4.0 0.0 0.0 0.0 0.0 1.0 0.0 0.0 2.0 1.0 0.0 0.0 0.0 0.0 0.0 0.0 0.0 0.0 0.0 0.0 0.0 0.0 0.0 0.0 0.0 0.0 2.0 6.0 1.0 0.0 0.0 5.0 4.0 2.0 0.0 0.0 5.0 2.0 0.0 0.0 0.0 0.0 0.0 0.0 0.0 0.0 0.0 0.0 0.0 0.0 0.0 1.0 2.0 2.0 4.0 2.0 4.0 4.0 0.0 0.0 0.0 0.0 0.0 0.0 0.0 0.0 0.0 4.0 3.0 4.0 0.0 0.0 0.0 3.0 0.0 0.0 4.0 9.0 12.0 13.0 3.0 0.0 0.0 0.0 0.0 7.0 3.0 0.0 6.0 2.0 4.0 2.0 0.0 1.0 0.0 2.0 1.0 0.0 2.0 0.0 0.0 1.0 2.0 4.0 4.0 2.0 0.0 0.0 0.0 3.0 0.0 3.0 0.0 3.0 1.0 0.0 0.0 0.0 1.0 0.0 3.0 0.0 0.0 0.0 
ZINC03830923_pdb 0.0 5.0 6.0 2.0 0.0 0.0 2.0 7.0 0.0 0.0 0.0 0.0 0.0 0.0 0.0 0.0 0.0 0.0 0.0 0.0 0.0 0.0 1.0 3.0 0.0 0.0 9.0 5.0 3.0 9.0 7.0 0.0 0.0 0.0 0.0 0.0 0.0 0.0 2.0 6.0 0.0 2.0 6.0 0.0 0.0 0.0 0.0 0.0 0.0 0.0 1.0 1.0 0.0 0.0 0.0 0.0 0.0 0.0 0.0 0.0 0.0 0.0 0.0 0.0 2.0 3.0 3.0 1.0 3.0 6.0 0.0 0.0 0.0 6.0 3.0 0.0 0.0 0.0 4.0 1.0 0.0 0.0 0.0 0.0 0.0 7.0 0.0 0.0 0.0 4.0 4.0 3.0 0.0 0.0 0.0 0.0 4.0 0.0 3.0 4.0 0.0 1.0 2.0 0.0 0.0 0.0 0.0 0.0 0.0 3.0 5.0 3.0 0.0 2.0 3.0 2.0 2.0 0.0 1.0 7.0 11.0 15.0 0.0 0.0 0.0 0.0 0.0 8.0 0.0 0.0 3.0 3.0 1.0 0.0 4.0 4.0 1.0 8.0 5.0 0.0 0.0 3.0 4.0 2.0 8.0 0.0 0.0 0.0 0.0 0.0 0.0 0.0 0.0 1.0 0.0 2.0 5.0 0.0 2.0 0.0 6.0 0.0 3.0 0.0 0.0 1.0 
ZINC11616761_pdb 0.0 0.0 0.0 0.0 0.0 0.0 0.0 0.0 0.0 0.0 0.0 0.0 0.0 0.0 0.0 0.0 0.0 0.0 0.0 0.0 0.0 0.0 0.0 0.0 0.0 1.0 8.0 6.0 7.0 6.0 5.0 1.0 0.0 0.0 0.0 1.0 1.0 2.0 4.0 9.0 2.0 1.0 7.0 2.0 2.0 4.0 1.0 2.0 1.0 1.0 5.0 4.0 0.0 0.0 0.0 0.0 0.0 0.0 0.0 0.0 0.0 0.0 0.0 2.0 3.0 4.0 4.0 3.0 6.0 6.0 0.0 0.0 0.0 6.0 4.0 1.0 0.0 0.0 5.0 2.0 0.0 0.0 0.0 0.0 0.0 1.0 0.0 0.0 0.0 0.0 0.0 1.0 2.0 1.0 1.0 0.0 3.0 0.0 3.0 2.0 0.0 0.0 1.0 0.0 0.0 1.0 1.0 0.0 0.0 2.0 0.0 1.0 0.0 0.0 0.0 2.0 0.0 0.0 2.0 3.0 11.0 15.0 4.0 3.0 5.0 1.0 0.0 3.0 6.0 0.0 5.0 5.0 4.0 0.0 2.0 2.0 0.0 3.0 0.0 0.0 1.0 2.0 2.0 0.0 4.0 4.0 3.0 2.0 1.0 0.0 0.0 0.0 0.0 0.0 0.0 0.0 0.0 0.0 0.0 0.0 0.0 0.0 0.0 0.0 0.0 0.0 
ZINC04097293_pdb 1.0 4.0 6.0 1.0 0.0 1.0 1.0 4.0 0.0 2.0 0.0 0.0 0.0 0.0 0.0 0.0 0.0 0.0 0.0 0.0 0.0 0.0 2.0 3.0 0.0 1.0 7.0 4.0 2.0 5.0 2.0 0.0 0.0 0.0 0.0 0.0 0.0 0.0 2.0 4.0 1.0 2.0 4.0 0.0 0.0 0.0 0.0 1.0 0.0 0.0 2.0 1.0 0.0 0.0 0.0 0.0 0.0 0.0 0.0 0.0 0.0 0.0 0.0 0.0 0.0 0.0 0.0 0.0 1.0 6.0 1.0 0.0 0.0 5.0 4.0 1.0 0.0 0.0 3.0 2.0 0.0 0.0 0.0 0.0 0.0 2.0 0.0 0.0 0.0 0.0 0.0 0.0 0.0 1.0 2.0 2.0 4.0 0.0 4.0 4.0 0.0 0.0 0.0 0.0 2.0 2.0 1.0 0.0 0.0 4.0 5.0 3.0 0.0 0.0 0.0 3.0 0.0 0.0 3.0 7.0 9.0 16.0 2.0 0.0 0.0 0.0 0.0 8.0 3.0 0.0 6.0 3.0 3.0 1.0 0.0 1.0 0.0 2.0 1.0 0.0 1.0 0.0 0.0 1.0 2.0 3.0 2.0 0.0 0.0 0.0 0.0 2.0 0.0 3.0 0.0 3.0 4.0 0.0 1.0 0.0 1.0 0.0 2.0 0.0 0.0 0.0 
ZINC03831346_pdb 0.0 0.0 0.0 0.0 0.0 0.0 0.0 3.0 0.0 0.0 0.0 0.0 0.0 0.0 0.0 0.0 0.0 0.0 0.0 0.0 0.0 0.0 0.0 0.0 0.0 1.0 8.0 7.0 7.0 5.0 6.0 1.0 0.0 0.0 0.0 1.0 1.0 1.0 4.0 7.0 2.0 2.0 7.0 2.0 2.0 3.0 1.0 2.0 1.0 1.0 4.0 4.0 0.0 0.0 0.0 0.0 0.0 0.0 0.0 0.0 0.0 0.0 0.0 4.0 4.0 4.0 4.0 3.0 5.0 6.0 0.0 0.0 0.0 5.0 4.0 0.0 0.0 0.0 8.0 1.0 0.0 0.0 0.0 0.0 0.0 9.0 0.0 0.0 0.0 7.0 3.0 7.0 3.0 1.0 1.0 1.0 5.0 0.0 5.0 4.0 0.0 0.0 1.0 0.0 0.0 1.0 1.0 0.0 0.0 3.0 2.0 5.0 0.0 4.0 4.0 3.0 2.0 1.0 2.0 3.0 9.0 15.0 4.0 2.0 3.0 0.0 0.0 4.0 5.0 0.0 5.0 4.0 2.0 0.0 2.0 2.0 0.0 3.0 1.0 0.0 0.0 1.0 2.0 0.0 4.0 2.0 2.0 1.0 1.0 0.0 0.0 0.0 0.0 0.0 0.0 0.0 0.0 0.0 0.0 0.0 0.0 0.0 0.0 0.0 0.0 0.0 
ZINC03831344_pdb 1.0 3.0 6.0 1.0 0.0 1.0 0.0 3.0 0.0 1.0 0.0 0.0 0.0 0.0 0.0 0.0 0.0 0.0 0.0 0.0 0.0 0.0 1.0 3.0 0.0 0.0 7.0 2.0 1.0 8.0 3.0 0.0 0.0 0.0 0.0 0.0 0.0 1.0 2.0 4.0 0.0 1.0 2.0 1.0 1.0 2.0 0.0 0.0 0.0 0.0 3.0 1.0 0.0 0.0 0.0 0.0 0.0 0.0 0.0 0.0 0.0 0.0 0.0 0.0 1.0 5.0 6.0 0.0 4.0 7.0 0.0 0.0 0.0 5.0 5.0 0.0 0.0 0.0 6.0 1.0 0.0 0.0 0.0 0.0 0.0 9.0 0.0 0.0 0.0 7.0 4.0 6.0 2.0 1.0 1.0 1.0 7.0 0.0 4.0 4.0 1.0 0.0 0.0 0.0 0.0 0.0 0.0 0.0 1.0 2.0 1.0 3.0 0.0 3.0 2.0 2.0 2.0 2.0 2.0 3.0 6.0 10.0 0.0 0.0 0.0 0.0 0.0 4.0 1.0 0.0 5.0 4.0 4.0 1.0 0.0 0.0 0.0 1.0 2.0 0.0 0.0 2.0 0.0 0.0 1.0 4.0 3.0 2.0 1.0 1.0 0.0 1.0 0.0 3.0 0.0 3.0 4.0 0.0 0.0 0.0 5.0 0.0 3.0 0.0 0.0 2.0 
ZINC03831437_pdb 0.0 3.0 5.0 1.0 0.0 0.0 0.0 5.0 0.0 0.0 0.0 0.0 0.0 0.0 0.0 0.0 0.0 0.0 0.0 0.0 0.0 0.0 1.0 0.0 0.0 1.0 10.0 5.0 5.0 9.0 6.0 1.0 0.0 0.0 0.0 1.0 0.0 0.0 2.0 3.0 2.0 1.0 4.0 0.0 0.0 0.0 0.0 0.0 0.0 0.0 1.0 0.0 0.0 0.0 0.0 0.0 0.0 0.0 0.0 0.0 0.0 0.0 0.0 0.0 2.0 2.0 3.0 0.0 2.0 9.0 1.0 0.0 0.0 6.0 8.0 2.0 1.0 1.0 6.0 2.0 0.0 0.0 0.0 1.0 0.0 6.0 0.0 0.0 0.0 5.0 2.0 6.0 0.0 0.0 1.0 1.0 4.0 0.0 5.0 4.0 1.0 0.0 0.0 0.0 0.0 0.0 0.0 0.0 2.0 4.0 4.0 6.0 0.0 0.0 2.0 4.0 0.0 0.0 4.0 5.0 8.0 7.0 0.0 0.0 0.0 0.0 1.0 6.0 2.0 0.0 5.0 2.0 3.0 2.0 0.0 1.0 0.0 3.0 3.0 1.0 4.0 0.0 0.0 2.0 4.0 2.0 1.0 0.0 0.0 0.0 0.0 1.0 0.0 5.0 0.0 5.0 5.0 0.0 0.0 0.0 5.0 0.0 5.0 0.0 0.0 0.0 
ZINC03830551_pdb 1.0 4.0 6.0 4.0 0.0 0.0 0.0 6.0 0.0 0.0 0.0 0.0 0.0 0.0 0.0 0.0 0.0 0.0 0.0 0.0 0.0 0.0 0.0 0.0 0.0 0.0 9.0 6.0 5.0 6.0 4.0 2.0 0.0 0.0 0.0 2.0 1.0 0.0 2.0 6.0 3.0 2.0 4.0 0.0 0.0 0.0 0.0 1.0 0.0 0.0 0.0 2.0 0.0 0.0 0.0 0.0 0.0 0.0 0.0 0.0 0.0 0.0 0.0 0.0 0.0 2.0 0.0 0.0 2.0 9.0 4.0 0.0 1.0 7.0 8.0 5.0 2.0 3.0 4.0 5.0 0.0 0.0 0.0 0.0 0.0 2.0 0.0 0.0 0.0 1.0 0.0 2.0 0.0 0.0 0.0 0.0 0.0 0.0 0.0 0.0 0.0 0.0 0.0 0.0 0.0 0.0 0.0 0.0 0.0 0.0 0.0 0.0 0.0 0.0 0.0 0.0 0.0 0.0 0.0 2.0 1.0 9.0 3.0 0.0 0.0 0.0 0.0 1.0 4.0 2.0 0.0 0.0 0.0 0.0 0.0 0.0 0.0 4.0 4.0 0.0 0.0 0.0 0.0 2.0 3.0 0.0 0.0 0.0 0.0 0.0 0.0 2.0 0.0 5.0 0.0 5.0 4.0 0.0 0.0 0.0 4.0 0.0 5.0 0.0 0.0 0.0 
ZINC11592781_pdb 0.0 0.0 2.0 0.0 0.0 0.0 0.0 2.0 0.0 3.0 0.0 4.0 2.0 3.0 2.0 3.0 1.0 4.0 4.0 1.0 1.0 0.0 2.0 3.0 0.0 4.0 13.0 3.0 4.0 11.0 8.0 1.0 0.0 0.0 0.0 0.0 0.0 1.0 2.0 8.0 1.0 0.0 7.0 3.0 2.0 3.0 0.0 3.0 2.0 1.0 3.0 4.0 0.0 0.0 0.0 0.0 0.0 0.0 0.0 0.0 0.0 0.0 0.0 0.0 0.0 1.0 0.0 0.0 2.0 4.0 1.0 0.0 0.0 4.0 2.0 2.0 0.0 0.0 6.0 4.0 0.0 0.0 0.0 0.0 0.0 2.0 0.0 0.0 0.0 0.0 0.0 2.0 0.0 0.0 0.0 0.0 2.0 0.0 2.0 0.0 0.0 0.0 0.0 0.0 0.0 0.0 0.0 0.0 2.0 4.0 4.0 4.0 0.0 0.0 1.0 3.0 0.0 0.0 3.0 7.0 9.0 15.0 2.0 0.0 0.0 0.0 0.0 5.0 3.0 0.0 6.0 5.0 3.0 1.0 0.0 2.0 0.0 5.0 2.0 0.0 2.0 2.0 0.0 1.0 6.0 2.0 1.0 2.0 1.0 0.0 0.0 2.0 1.0 5.0 0.0 4.0 6.0 0.0 0.0 0.0 4.0 0.0 5.0 0.0 0.0 0.0 
ZINC03831439_pdb 0.0 1.0 3.0 0.0 0.0 0.0 2.0 2.0 1.0 3.0 0.0 4.0 3.0 2.0 0.0 4.0 3.0 4.0 5.0 2.0 2.0 1.0 6.0 6.0 0.0 3.0 11.0 3.0 2.0 7.0 3.0 1.0 1.0 1.0 0.0 2.0 1.0 0.0 4.0 10.0 2.0 1.0 8.0 2.0 3.0 7.0 2.0 4.0 3.0 0.0 7.0 6.0 0.0 0.0 0.0 0.0 0.0 0.0 0.0 0.0 0.0 0.0 0.0 0.0 0.0 1.0 0.0 0.0 2.0 6.0 1.0 0.0 0.0 7.0 2.0 4.0 0.0 3.0 9.0 6.0 0.0 0.0 0.0 0.0 0.0 2.0 0.0 0.0 0.0 0.0 0.0 3.0 2.0 0.0 0.0 0.0 2.0 0.0 2.0 2.0 0.0 0.0 0.0 0.0 3.0 2.0 1.0 1.0 0.0 2.0 2.0 0.0 0.0 0.0 0.0 0.0 0.0 0.0 2.0 4.0 12.0 14.0 2.0 1.0 0.0 0.0 0.0 4.0 3.0 0.0 7.0 3.0 4.0 0.0 1.0 1.0 0.0 2.0 1.0 0.0 2.0 3.0 1.0 0.0 2.0 4.0 3.0 2.0 1.0 0.0 0.0 0.0 0.0 2.0 0.0 0.0 5.0 0.0 2.0 0.0 3.0 0.0 0.0 0.0 0.0 0.0 
ZINC03830384_pdb 0.0 3.0 6.0 2.0 0.0 0.0 2.0 7.0 0.0 0.0 0.0 0.0 0.0 0.0 0.0 0.0 0.0 0.0 0.0 0.0 0.0 0.0 1.0 3.0 0.0 0.0 8.0 5.0 3.0 8.0 6.0 0.0 0.0 0.0 0.0 0.0 0.0 0.0 0.0 4.0 0.0 1.0 4.0 0.0 0.0 1.0 0.0 1.0 1.0 0.0 1.0 2.0 0.0 0.0 0.0 0.0 0.0 0.0 0.0 0.0 0.0 0.0 0.0 0.0 2.0 3.0 2.0 1.0 3.0 6.0 0.0 0.0 0.0 6.0 3.0 0.0 0.0 0.0 4.0 0.0 0.0 0.0 0.0 0.0 0.0 8.0 0.0 0.0 0.0 4.0 4.0 4.0 1.0 2.0 2.0 1.0 5.0 0.0 5.0 5.0 0.0 1.0 2.0 0.0 0.0 1.0 0.0 0.0 0.0 3.0 5.0 3.0 0.0 2.0 3.0 2.0 0.0 0.0 1.0 8.0 11.0 15.0 0.0 0.0 0.0 0.0 0.0 8.0 0.0 0.0 3.0 2.0 1.0 0.0 4.0 4.0 1.0 7.0 5.0 0.0 0.0 4.0 3.0 2.0 6.0 0.0 0.0 0.0 0.0 0.0 0.0 0.0 0.0 2.0 0.0 3.0 5.0 0.0 1.0 0.0 7.0 0.0 3.0 0.0 0.0 0.0 
ZINC01532344_pdb 1.0 3.0 5.0 2.0 0.0 0.0 2.0 5.0 0.0 0.0 0.0 0.0 0.0 0.0 0.0 0.0 0.0 0.0 0.0 0.0 0.0 0.0 0.0 2.0 0.0 0.0 3.0 1.0 0.0 3.0 0.0 0.0 0.0 0.0 0.0 0.0 0.0 0.0 1.0 6.0 1.0 1.0 3.0 2.0 2.0 3.0 0.0 2.0 1.0 0.0 4.0 2.0 0.0 0.0 0.0 0.0 0.0 0.0 0.0 0.0 0.0 0.0 0.0 0.0 0.0 4.0 5.0 0.0 0.0 7.0 1.0 0.0 0.0 4.0 5.0 5.0 0.0 0.0 6.0 5.0 0.0 0.0 0.0 0.0 0.0 0.0 0.0 0.0 0.0 0.0 0.0 0.0 0.0 0.0 0.0 0.0 0.0 0.0 0.0 0.0 0.0 0.0 0.0 0.0 0.0 2.0 2.0 0.0 0.0 2.0 2.0 0.0 0.0 0.0 0.0 0.0 0.0 0.0 2.0 5.0 12.0 13.0 1.0 0.0 0.0 0.0 0.0 4.0 2.0 0.0 4.0 2.0 3.0 0.0 1.0 1.0 0.0 5.0 4.0 0.0 1.0 2.0 1.0 1.0 5.0 4.0 2.0 3.0 0.0 0.0 0.0 0.0 0.0 3.0 0.0 3.0 7.0 0.0 0.0 0.0 7.0 0.0 3.0 0.0 0.0 0.0 
ZINC00538465_pdb 3.0 3.0 7.0 0.0 0.0 0.0 1.0 6.0 1.0 4.0 0.0 0.0 0.0 0.0 0.0 0.0 0.0 0.0 0.0 0.0 0.0 0.0 0.0 0.0 0.0 1.0 9.0 5.0 3.0 7.0 4.0 1.0 0.0 0.0 0.0 0.0 0.0 1.0 2.0 7.0 1.0 0.0 7.0 1.0 1.0 2.0 1.0 2.0 1.0 0.0 4.0 5.0 0.0 0.0 0.0 0.0 0.0 0.0 0.0 0.0 0.0 0.0 0.0 0.0 0.0 0.0 0.0 0.0 1.0 4.0 1.0 0.0 0.0 5.0 2.0 3.0 0.0 0.0 5.0 4.0 0.0 0.0 0.0 0.0 0.0 2.0 0.0 0.0 0.0 0.0 0.0 2.0 0.0 0.0 0.0 1.0 4.0 0.0 4.0 2.0 0.0 0.0 0.0 0.0 5.0 4.0 4.0 2.0 0.0 3.0 3.0 2.0 0.0 0.0 1.0 2.0 0.0 0.0 2.0 4.0 7.0 11.0 0.0 0.0 0.0 0.0 0.0 4.0 0.0 0.0 5.0 3.0 3.0 1.0 0.0 0.0 0.0 4.0 2.0 0.0 1.0 1.0 0.0 0.0 4.0 3.0 2.0 2.0 0.0 0.0 1.0 3.0 2.0 6.0 0.0 6.0 7.0 0.0 3.0 0.0 5.0 0.0 3.0 0.0 0.0 0.0 
ZINC00538505_pdb 1.0 4.0 9.0 1.0 0.0 1.0 1.0 7.0 0.0 2.0 0.0 0.0 0.0 0.0 0.0 0.0 0.0 0.0 0.0 0.0 0.0 0.0 2.0 2.0 0.0 1.0 12.0 8.0 4.0 10.0 5.0 3.0 0.0 0.0 0.0 4.0 0.0 1.0 7.0 10.0 5.0 4.0 8.0 2.0 1.0 2.0 1.0 5.0 2.0 0.0 4.0 5.0 0.0 0.0 0.0 0.0 0.0 0.0 0.0 0.0 0.0 0.0 0.0 0.0 0.0 0.0 0.0 0.0 0.0 6.0 2.0 0.0 0.0 7.0 1.0 2.0 0.0 0.0 6.0 4.0 0.0 0.0 0.0 0.0 0.0 3.0 0.0 0.0 0.0 0.0 0.0 2.0 0.0 0.0 0.0 0.0 3.0 0.0 3.0 2.0 0.0 0.0 0.0 0.0 4.0 3.0 3.0 1.0 0.0 4.0 4.0 3.0 0.0 0.0 2.0 3.0 0.0 0.0 2.0 4.0 5.0 12.0 0.0 0.0 0.0 0.0 0.0 4.0 0.0 0.0 5.0 4.0 3.0 0.0 0.0 0.0 0.0 5.0 2.0 0.0 0.0 4.0 0.0 1.0 5.0 4.0 1.0 1.0 0.0 0.0 1.0 3.0 1.0 6.0 0.0 6.0 7.0 0.0 2.0 0.0 5.0 0.0 4.0 0.0 0.0 0.0 
ZINC04534031_pdb 0.0 1.0 2.0 0.0 0.0 0.0 0.0 3.0 0.0 0.0 0.0 0.0 0.0 0.0 0.0 0.0 0.0 0.0 0.0 0.0 0.0 0.0 1.0 1.0 0.0 1.0 10.0 6.0 7.0 6.0 6.0 1.0 0.0 0.0 0.0 1.0 1.0 2.0 4.0 9.0 2.0 1.0 7.0 2.0 2.0 3.0 1.0 2.0 1.0 1.0 5.0 4.0 0.0 0.0 0.0 0.0 0.0 0.0 0.0 0.0 0.0 0.0 0.0 2.0 3.0 5.0 3.0 3.0 6.0 6.0 0.0 0.0 0.0 7.0 4.0 1.0 0.0 0.0 5.0 2.0 0.0 0.0 0.0 0.0 0.0 2.0 0.0 0.0 0.0 0.0 0.0 2.0 1.0 0.0 1.0 0.0 3.0 0.0 3.0 2.0 0.0 0.0 0.0 0.0 0.0 0.0 0.0 0.0 0.0 1.0 0.0 0.0 0.0 0.0 0.0 0.0 0.0 0.0 2.0 3.0 9.0 14.0 1.0 1.0 1.0 0.0 0.0 3.0 1.0 0.0 5.0 2.0 3.0 0.0 0.0 1.0 0.0 3.0 1.0 0.0 0.0 2.0 0.0 0.0 4.0 3.0 2.0 2.0 1.0 0.0 0.0 0.0 0.0 0.0 0.0 0.0 0.0 0.0 0.0 0.0 0.0 0.0 0.0 0.0 0.0 0.0 
ZINC03830434_pdb 3.0 7.0 7.0 1.0 1.0 2.0 2.0 4.0 1.0 3.0 0.0 1.0 2.0 2.0 0.0 0.0 0.0 0.0 1.0 0.0 1.0 0.0 4.0 5.0 0.0 0.0 8.0 4.0 2.0 7.0 2.0 0.0 0.0 0.0 1.0 0.0 0.0 0.0 3.0 4.0 1.0 1.0 4.0 0.0 0.0 2.0 0.0 1.0 0.0 0.0 2.0 1.0 0.0 0.0 0.0 0.0 0.0 0.0 0.0 0.0 0.0 0.0 0.0 0.0 0.0 0.0 0.0 0.0 0.0 6.0 1.0 0.0 0.0 5.0 3.0 1.0 0.0 0.0 5.0 2.0 0.0 0.0 0.0 0.0 0.0 8.0 0.0 0.0 0.0 6.0 2.0 3.0 3.0 2.0 2.0 2.0 4.0 0.0 4.0 4.0 0.0 0.0 0.0 0.0 0.0 0.0 0.0 0.0 0.0 3.0 5.0 4.0 1.0 2.0 5.0 4.0 2.0 1.0 1.0 8.0 10.0 16.0 2.0 0.0 0.0 0.0 0.0 6.0 3.0 0.0 3.0 2.0 4.0 0.0 0.0 0.0 0.0 2.0 1.0 0.0 0.0 0.0 0.0 1.0 2.0 4.0 3.0 2.0 1.0 0.0 0.0 4.0 0.0 3.0 0.0 4.0 2.0 0.0 0.0 1.0 1.0 0.0 4.0 0.0 0.0 0.0 
ZINC03830427_pdb 3.0 7.0 8.0 1.0 0.0 2.0 4.0 5.0 1.0 3.0 0.0 1.0 2.0 2.0 0.0 0.0 0.0 0.0 1.0 0.0 0.0 0.0 6.0 6.0 0.0 1.0 8.0 5.0 2.0 5.0 2.0 1.0 0.0 0.0 1.0 0.0 0.0 0.0 2.0 4.0 1.0 1.0 4.0 0.0 0.0 2.0 0.0 1.0 0.0 0.0 2.0 1.0 0.0 0.0 0.0 0.0 0.0 0.0 0.0 0.0 0.0 0.0 0.0 0.0 0.0 0.0 0.0 0.0 0.0 6.0 1.0 0.0 0.0 5.0 3.0 1.0 0.0 0.0 5.0 2.0 0.0 0.0 0.0 0.0 0.0 5.0 0.0 0.0 0.0 2.0 1.0 4.0 3.0 2.0 2.0 2.0 4.0 0.0 4.0 4.0 0.0 0.0 0.0 0.0 0.0 0.0 0.0 0.0 0.0 1.0 2.0 0.0 0.0 0.0 0.0 1.0 0.0 0.0 1.0 8.0 10.0 16.0 2.0 0.0 0.0 0.0 0.0 6.0 4.0 0.0 3.0 2.0 4.0 0.0 0.0 0.0 0.0 2.0 1.0 0.0 0.0 0.0 0.0 0.0 2.0 4.0 3.0 2.0 1.0 0.0 0.0 3.0 0.0 3.0 0.0 3.0 1.0 0.0 0.0 0.0 1.0 0.0 2.0 0.0 0.0 0.0 
ZINC11592839_pdb 1.0 5.0 8.0 4.0 0.0 0.0 3.0 5.0 0.0 4.0 0.0 0.0 0.0 0.0 0.0 0.0 0.0 0.0 0.0 0.0 0.0 0.0 2.0 5.0 0.0 2.0 6.0 5.0 6.0 7.0 2.0 2.0 1.0 1.0 0.0 1.0 1.0 0.0 2.0 8.0 2.0 1.0 3.0 2.0 2.0 2.0 0.0 3.0 2.0 0.0 4.0 4.0 0.0 0.0 0.0 0.0 0.0 0.0 0.0 0.0 0.0 0.0 0.0 0.0 0.0 0.0 0.0 0.0 1.0 5.0 2.0 0.0 0.0 6.0 2.0 3.0 0.0 0.0 6.0 5.0 0.0 0.0 0.0 0.0 0.0 1.0 0.0 0.0 0.0 0.0 0.0 1.0 0.0 0.0 0.0 0.0 0.0 0.0 0.0 0.0 0.0 0.0 0.0 0.0 5.0 8.0 5.0 4.0 0.0 0.0 0.0 0.0 0.0 0.0 0.0 0.0 0.0 0.0 0.0 3.0 8.0 14.0 2.0 0.0 0.0 0.0 0.0 4.0 2.0 0.0 4.0 2.0 3.0 0.0 0.0 0.0 0.0 4.0 2.0 0.0 0.0 2.0 0.0 0.0 3.0 4.0 2.0 3.0 0.0 0.0 1.0 5.0 2.0 10.0 0.0 9.0 11.0 0.0 4.0 0.0 9.0 0.0 6.0 0.0 0.0 0.0 
ZINC11616328_pdb 1.0 3.0 6.0 2.0 0.0 0.0 1.0 6.0 0.0 0.0 0.0 0.0 0.0 0.0 0.0 0.0 0.0 0.0 0.0 0.0 0.0 0.0 0.0 0.0 0.0 0.0 8.0 5.0 2.0 6.0 7.0 0.0 0.0 0.0 0.0 1.0 0.0 0.0 3.0 4.0 1.0 1.0 5.0 0.0 0.0 0.0 0.0 0.0 0.0 0.0 0.0 0.0 0.0 0.0 0.0 0.0 0.0 0.0 0.0 0.0 0.0 0.0 0.0 0.0 2.0 2.0 3.0 0.0 2.0 9.0 2.0 0.0 0.0 6.0 7.0 2.0 0.0 1.0 6.0 2.0 0.0 0.0 0.0 1.0 0.0 7.0 0.0 0.0 0.0 6.0 2.0 4.0 0.0 0.0 0.0 0.0 4.0 0.0 5.0 4.0 0.0 0.0 0.0 0.0 0.0 0.0 0.0 0.0 2.0 4.0 4.0 4.0 0.0 0.0 2.0 4.0 0.0 0.0 2.0 3.0 7.0 7.0 0.0 0.0 0.0 0.0 1.0 4.0 0.0 0.0 5.0 2.0 2.0 2.0 0.0 0.0 0.0 3.0 2.0 0.0 4.0 1.0 0.0 1.0 2.0 2.0 0.0 0.0 0.0 0.0 0.0 1.0 0.0 4.0 0.0 5.0 4.0 0.0 0.0 0.0 3.0 0.0 5.0 0.0 0.0 0.0 
ZINC03830332_pdb 2.0 3.0 4.0 1.0 0.0 1.0 2.0 1.0 1.0 2.0 0.0 1.0 2.0 0.0 0.0 0.0 0.0 0.0 1.0 0.0 1.0 0.0 4.0 5.0 0.0 0.0 3.0 0.0 0.0 2.0 1.0 0.0 0.0 0.0 0.0 0.0 0.0 0.0 0.0 0.0 0.0 0.0 0.0 0.0 1.0 1.0 0.0 0.0 0.0 1.0 2.0 0.0 0.0 0.0 0.0 0.0 0.0 0.0 0.0 0.0 0.0 0.0 0.0 0.0 0.0 4.0 5.0 0.0 2.0 8.0 3.0 0.0 0.0 4.0 9.0 3.0 0.0 1.0 8.0 5.0 0.0 0.0 1.0 0.0 0.0 5.0 1.0 0.0 0.0 3.0 2.0 6.0 3.0 1.0 1.0 1.0 3.0 0.0 2.0 2.0 0.0 2.0 4.0 0.0 0.0 2.0 1.0 2.0 0.0 2.0 4.0 3.0 0.0 0.0 2.0 0.0 0.0 0.0 0.0 3.0 7.0 6.0 4.0 3.0 3.0 1.0 0.0 2.0 3.0 0.0 3.0 3.0 3.0 2.0 2.0 1.0 0.0 2.0 0.0 0.0 1.0 1.0 3.0 0.0 0.0 3.0 2.0 1.0 1.0 0.0 0.0 1.0 0.0 3.0 0.0 3.0 5.0 0.0 2.0 0.0 5.0 1.0 2.0 0.0 0.0 0.0 
ZINC01530562_pdb 1.0 4.0 6.0 2.0 0.0 1.0 0.0 3.0 0.0 1.0 0.0 0.0 0.0 0.0 0.0 0.0 0.0 0.0 0.0 0.0 0.0 0.0 0.0 1.0 0.0 0.0 7.0 2.0 1.0 8.0 2.0 0.0 0.0 0.0 0.0 0.0 0.0 1.0 2.0 4.0 0.0 1.0 2.0 2.0 2.0 2.0 0.0 1.0 1.0 1.0 3.0 1.0 0.0 0.0 0.0 0.0 0.0 0.0 0.0 0.0 0.0 0.0 0.0 0.0 0.0 3.0 6.0 0.0 4.0 7.0 0.0 0.0 0.0 6.0 7.0 0.0 0.0 0.0 5.0 2.0 0.0 0.0 0.0 0.0 0.0 2.0 0.0 0.0 0.0 0.0 0.0 2.0 0.0 1.0 1.0 0.0 1.0 0.0 1.0 0.0 0.0 0.0 0.0 0.0 0.0 0.0 1.0 0.0 0.0 0.0 0.0 0.0 0.0 0.0 0.0 0.0 0.0 0.0 0.0 1.0 6.0 10.0 0.0 0.0 0.0 0.0 0.0 2.0 1.0 0.0 5.0 4.0 3.0 0.0 0.0 0.0 0.0 1.0 2.0 0.0 0.0 2.0 0.0 0.0 2.0 4.0 4.0 2.0 1.0 0.0 0.0 1.0 0.0 3.0 0.0 4.0 5.0 0.0 1.0 0.0 5.0 0.0 4.0 0.0 0.0 0.0 
