# Supplementary material for: Repositioning FDA Drugs as Potential Cruzain Inhibitors from Trypanosoma cruzi: Virtual Screening, In Vitro and In Vivo Studies
Source: Molecules. 2017 Jun 18;22(6):1015. doi: 10.3390/molecules22061015 (PMC6152615; doi:10.3390/molecules22061015)
Supplement: Supplementary file 1 [file molecules-22-01015-s001.zip › SupplementaryMaterial1.csv]

ZINC03831346	-8,9
ZINC03830554	-8,8
ZINC03831344	-8,8
ZINC03831439	-8,8
ZINC11592733	-8,8
ZINC00538505	-8,7
ZINC03830428	-8,7
ZINC00538438	-8,6
ZINC01530562	-8,6
ZINC03830384	-8,6
ZINC03830427	-8,6
ZINC03831436	-8,6
ZINC03831437	-8,6
ZINC03831506	-8,6
ZINC11592781	-8,6
ZINC01532344	-8,5
ZINC03830923	-8,5
ZINC11616328	-8,5
ZINC11616761	-8,5
ZINC00538465	-8,4
ZINC00601282	-8,4
ZINC01482077	-8,4
ZINC03097990	-8,4
ZINC03830332	-8,4
ZINC03830394	-8,4
ZINC03830429	-8,4
ZINC03830434	-8,4
ZINC03830551	-8,4
ZINC03831159	-8,4
ZINC03831201	-8,4
ZINC04097293	-8,4
ZINC04534031	-8,4
ZINC11592839	-8,4
ZINC00537877	-8,3
ZINC00601274	-8,3
ZINC00968279	-8,3
ZINC01530612	-8,3
ZINC03830292	-8,3
ZINC03830383	-8,3
ZINC03830405	-8,3
ZINC03830550	-8,3
ZINC03830766	-8,3
ZINC03830922	-8,3
ZINC03831516	-8,3
ZINC03831517	-8,3
ZINC05273679	-8,3
ZINC08101078	-8,3
ZINC08101182	-8,3
ZINC11592779	-8,3
ZINC11615974	-8,3
ZINC11616327	-8,3
ZINC11678081	-8,3
ZINC00538180	-8,2
ZINC00601270	-8,2
ZINC00968277	-8,2
ZINC03830270	-8,2
ZINC03830325	-8,2
ZINC03830489	-8,2
ZINC03831193	-8,2
ZINC03831259	-8,2
ZINC03831260	-8,2
ZINC03881612	-8,2
ZINC08034234	-8,2
ZINC08034263	-8,2
ZINC08101184	-8,2
ZINC08101185	-8,2
ZINC08614192	-8,2
ZINC11592641	-8,2
ZINC11592877	-8,2
ZINC11616655	-8,2
ZINC11616740	-8,2
ZINC11678088	-8,2
ZINC00537804	-8,1
ZINC00538210	-8,1
ZINC00601242	-8,1
ZINC00601317	-8,1
ZINC00608185	-8,1
ZINC00608382	-8,1
ZINC00896512	-8,1
ZINC02033589	-8,1
ZINC03830385	-8,1
ZINC03830386	-8,1
ZINC03830395	-8,1
ZINC03830406	-8,1
ZINC03830632	-8,1
ZINC03830767	-8,1
ZINC03831109	-8,1
ZINC03831157	-8,1
ZINC03831449	-8,1
ZINC03831511	-8,1
ZINC04026555	-8,1
ZINC04097457	-8,1
ZINC04198846	-8,1
ZINC08035451	-8,1
ZINC08101183	-8,1
ZINC11592618	-8,1
ZINC11592963	-8,1
ZINC11616656	-8,1
ZINC01530589	-8
ZINC01530603	-8
ZINC03830397	-8
ZINC03830413	-8
ZINC03830473	-8
ZINC03830478	-8
ZINC03830593	-8
ZINC03830595	-8
ZINC03830672	-8
ZINC03830674	-8
ZINC03830908	-8
ZINC03830925	-8
ZINC03831156	-8
ZINC03831347	-8
ZINC03831426	-8
ZINC03881345	-8
ZINC08034271	-8
ZINC11592622	-8
ZINC11592623	-8
ZINC11592805	-8
ZINC11592840	-8
ZINC11592875	-8
ZINC11592962	-8
ZINC11592964	-8
ZINC11592965	-8
ZINC11616205	-8
ZINC11616834	-8
ZINC00020258	-7,9
ZINC00538196	-7,9
ZINC00968264	-7,9
ZINC00968276	-7,9
ZINC00968278	-7,9
ZINC01713761	-7,9
ZINC01757652	-7,9
ZINC02019839	-7,9
ZINC03830271	-7,9
ZINC03830328	-7,9
ZINC03830403	-7,9
ZINC03830404	-7,9
ZINC03830432	-7,9
ZINC03830466	-7,9
ZINC03830470	-7,9
ZINC03830603	-7,9
ZINC03830650	-7,9
ZINC03830730	-7,9
ZINC03830768	-7,9
ZINC03830924	-7,9
ZINC03831200	-7,9
ZINC03831425	-7,9
ZINC03831428	-7,9
ZINC03831490	-7,9
ZINC08551105	-7,9
ZINC11592647	-7,9
ZINC11592780	-7,9
ZINC11592791	-7,9
ZINC11592902	-7,9
ZINC11678097	-7,9
ZINC11678102	-7,9
ZINC15848241	-7,9
ZINC00005823	-7,8
ZINC00155525	-7,8
ZINC00538363	-7,8
ZINC00538550	-7,8
ZINC01081577	-7,8
ZINC01530571	-7,8
ZINC01530583	-7,8
ZINC01530584	-7,8
ZINC01530586	-7,8
ZINC01530747	-7,8
ZINC01530788	-7,8
ZINC02033588	-7,8
ZINC02033922	-7,8
ZINC02115188	-7,8
ZINC03830260	-7,8
ZINC03830261	-7,8
ZINC03830431	-7,8
ZINC03830475	-7,8
ZINC03830629	-7,8
ZINC03831190	-7,8
ZINC03831202	-7,8
ZINC03831281	-7,8
ZINC03831484	-7,8
ZINC03831507	-7,8
ZINC03871614	-7,8
ZINC03977816	-7,8
ZINC03978030	-7,8
ZINC04026871	-7,8
ZINC08101056	-7,8
ZINC08551108	-7,8
ZINC11616743	-7,8
ZINC00001245	-7,7
ZINC00538564	-7,7
ZINC01530581	-7,7
ZINC01530899	-7,7
ZINC01542915	-7,7
ZINC02555404	-7,7
ZINC03202703	-7,7
ZINC03830408	-7,7
ZINC03830418	-7,7
ZINC03830421	-7,7
ZINC03830491	-7,7
ZINC03830631	-7,7
ZINC03830653	-7,7
ZINC03830675	-7,7
ZINC03830716	-7,7
ZINC03831192	-7,7
ZINC03831241	-7,7
ZINC03831243	-7,7
ZINC03831272	-7,7
ZINC03831372	-7,7
ZINC03831438	-7,7
ZINC03977814	-7,7
ZINC04676376	-7,7
ZINC05305555	-7,7
ZINC06920406	-7,7
ZINC08101051	-7,7
ZINC08402806	-7,7
ZINC08551107	-7,7
ZINC08552019	-7,7
ZINC11592639	-7,7
ZINC11592648	-7,7
ZINC11592732	-7,7
ZINC11592928	-7,7
ZINC11616102	-7,7
ZINC11616835	-7,7
ZINC14414237	-7,7
ZINC14414241	-7,7
ZINC00020260	-7,6
ZINC00538124	-7,6
ZINC00538275	-7,6
ZINC00607900	-7,6
ZINC00896717	-7,6
ZINC01530580	-7,6
ZINC01542929	-7,6
ZINC01587572	-7,6
ZINC01666571	-7,6
ZINC01726065	-7,6
ZINC01853392	-7,6
ZINC01886617	-7,6
ZINC02008250	-7,6
ZINC02020074	-7,6
ZINC02033590	-7,6
ZINC03604143	-7,6
ZINC03776970	-7,6
ZINC03785505	-7,6
ZINC03812869	-7,6
ZINC03830262	-7,6
ZINC03830291	-7,6
ZINC03830390	-7,6
ZINC03830392	-7,6
ZINC03830414	-7,6
ZINC03830415	-7,6
ZINC03830435	-7,6
ZINC03830457	-7,6
ZINC03830488	-7,6
ZINC03830517	-7,6
ZINC03830553	-7,6
ZINC03830634	-7,6
ZINC03830648	-7,6
ZINC03830729	-7,6
ZINC03830769	-7,6
ZINC03830817	-7,6
ZINC03830844	-7,6
ZINC03830845	-7,6
ZINC03830928	-7,6
ZINC03830929	-7,6
ZINC03831101	-7,6
ZINC03831170	-7,6
ZINC03831191	-7,6
ZINC03831415	-7,6
ZINC03831423	-7,6
ZINC03831448	-7,6
ZINC03977822	-7,6
ZINC03978031	-7,6
ZINC04164459	-7,6
ZINC04213094	-7,6
ZINC04536411	-7,6
ZINC05275869	-7,6
ZINC11592778	-7,6
ZINC11616330	-7,6
ZINC11616355	-7,6
ZINC12503147	-7,6
ZINC00538065	-7,5
ZINC00538183	-7,5
ZINC00601281	-7,5
ZINC00607970	-7,5
ZINC00896452	-7,5
ZINC00968337	-7,5
ZINC01319956	-7,5
ZINC01529669	-7,5
ZINC01530579	-7,5
ZINC01530582	-7,5
ZINC01530597	-7,5
ZINC01530774	-7,5
ZINC01532675	-7,5
ZINC01849559	-7,5
ZINC01851195	-7,5
ZINC02566164	-7,5
ZINC03800980	-7,5
ZINC03812892	-7,5
ZINC03812923	-7,5
ZINC03830371	-7,5
ZINC03830372	-7,5
ZINC03830401	-7,5
ZINC03830411	-7,5
ZINC03830426	-7,5
ZINC03830458	-7,5
ZINC03830471	-7,5
ZINC03830486	-7,5
ZINC03830500	-7,5
ZINC03830501	-7,5
ZINC03830502	-7,5
ZINC03830503	-7,5
ZINC03830516	-7,5
ZINC03830638	-7,5
ZINC03830732	-7,5
ZINC03830816	-7,5
ZINC03830847	-7,5
ZINC03830849	-7,5
ZINC03831125	-7,5
ZINC03831148	-7,5
ZINC03831158	-7,5
ZINC03831203	-7,5
ZINC03831262	-7,5
ZINC03831483	-7,5
ZINC03831518	-7,5
ZINC03831622	-7,5
ZINC03831623	-7,5
ZINC03831625	-7,5
ZINC03871615	-7,5
ZINC04096124	-7,5
ZINC08101049	-7,5
ZINC08101076	-7,5
ZINC09230244	-7,5
ZINC11592789	-7,5
ZINC11592808	-7,5
ZINC11592876	-7,5
ZINC11616175	-7,5
ZINC11616177	-7,5
ZINC11616267	-7,5
ZINC11616329	-7,5
ZINC11616745	-7,5
ZINC11616776	-7,5
ZINC11616777	-7,5
ZINC00119434	-7,4
ZINC00125031	-7,4
ZINC00188746	-7,4
ZINC00517836	-7,4
ZINC00537748	-7,4
ZINC00538160	-7,4
ZINC00598852	-7,4
ZINC00608154	-7,4
ZINC00967922	-7,4
ZINC01482008	-7,4
ZINC01529323	-7,4
ZINC01530945	-7,4
ZINC01530991	-7,4
ZINC01769096	-7,4
ZINC01849661	-7,4
ZINC02036732	-7,4
ZINC02036915	-7,4
ZINC02522669	-7,4
ZINC03604145	-7,4
ZINC03616640	-7,4
ZINC03650334	-7,4
ZINC03775575	-7,4
ZINC03830289	-7,4
ZINC03830350	-7,4
ZINC03830391	-7,4
ZINC03830393	-7,4
ZINC03830402	-7,4
ZINC03830407	-7,4
ZINC03830425	-7,4
ZINC03830436	-7,4
ZINC03830442	-7,4
ZINC03830444	-7,4
ZINC03830445	-7,4
ZINC03830456	-7,4
ZINC03830462	-7,4
ZINC03830474	-7,4
ZINC03830477	-7,4
ZINC03830515	-7,4
ZINC03830670	-7,4
ZINC03830673	-7,4
ZINC03830692	-7,4
ZINC03830771	-7,4
ZINC03830815	-7,4
ZINC03831108	-7,4
ZINC03831118	-7,4
ZINC03831120	-7,4
ZINC03831155	-7,4
ZINC03831258	-7,4
ZINC03831402	-7,4
ZINC03831422	-7,4
ZINC03831494	-7,4
ZINC03831581	-7,4
ZINC03831583	-7,4
ZINC03871613	-7,4
ZINC04556355	-7,4
ZINC05632014	-7,4
ZINC08101077	-7,4
ZINC09213043	-7,4
ZINC11592649	-7,4
ZINC11592860	-7,4
ZINC11616103	-7,4
ZINC11616167	-7,4
ZINC11616176	-7,4
ZINC11616774	-7,4
ZINC11681507	-7,4
ZINC11681511	-7,4
ZINC11726744	-7,4
ZINC11726745	-7,4
ZINC15848239	-7,4
ZINC00000342	-7,3
ZINC00000347	-7,3
ZINC00000576	-7,3
ZINC00001587	-7,3
ZINC00001968	-7,3
ZINC00004319	-7,3
ZINC00086535	-7,3
ZINC01271086	-7,3
ZINC01530596	-7,3
ZINC01530639	-7,3
ZINC01530877	-7,3
ZINC01530992	-7,3
ZINC01562698	-7,3
ZINC01571045	-7,3
ZINC01607283	-7,3
ZINC01851155	-7,3
ZINC01870711	-7,3
ZINC01914641	-7,3
ZINC02036848	-7,3
ZINC03202700	-7,3
ZINC03782818	-7,3
ZINC03814294	-7,3
ZINC03830288	-7,3
ZINC03830305	-7,3
ZINC03830400	-7,3
ZINC03830410	-7,3
ZINC03830423	-7,3
ZINC03830440	-7,3
ZINC03830446	-7,3
ZINC03830463	-7,3
ZINC03830472	-7,3
ZINC03830484	-7,3
ZINC03830490	-7,3
ZINC03830507	-7,3
ZINC03830511	-7,3
ZINC03830512	-7,3
ZINC03830557	-7,3
ZINC03830633	-7,3
ZINC03830656	-7,3
ZINC03830662	-7,3
ZINC03830826	-7,3
ZINC03830906	-7,3
ZINC03831099	-7,3
ZINC03831121	-7,3
ZINC03831154	-7,3
ZINC03831163	-7,3
ZINC03831198	-7,3
ZINC03831242	-7,3
ZINC03831274	-7,3
ZINC03831277	-7,3
ZINC03831345	-7,3
ZINC03831501	-7,3
ZINC03831624	-7,3
ZINC03871612	-7,3
ZINC05791471	-7,3
ZINC06165906	-7,3
ZINC08101053	-7,3
ZINC11565587	-7,3
ZINC11592643	-7,3
ZINC11592788	-7,3
ZINC11592874	-7,3
ZINC11592930	-7,3
ZINC11616268	-7,3
ZINC11616269	-7,3
ZINC11616326	-7,3
ZINC11616353	-7,3
ZINC11616652	-7,3
ZINC11681501	-7,3
ZINC12461841	-7,3
ZINC12503197	-7,3
ZINC15848225	-7,3
ZINC00001464	-7,2
ZINC00004785	-7,2
ZINC00009073	-7,2
ZINC00523925	-7,2
ZINC00538349	-7,2
ZINC00538362	-7,2
ZINC00599734	-7,2
ZINC00601299	-7,2
ZINC00608229	-7,2
ZINC00608240	-7,2
ZINC00622126	-7,2
ZINC00897222	-7,2
ZINC00897240	-7,2
ZINC00968338	-7,2
ZINC01271085	-7,2
ZINC01530591	-7,2
ZINC01532585	-7,2
ZINC01542901	-7,2
ZINC01542931	-7,2
ZINC01707876	-7,2
ZINC01851194	-7,2
ZINC02009222	-7,2
ZINC02018340	-7,2
ZINC02018341	-7,2
ZINC03775140	-7,2
ZINC03830285	-7,2
ZINC03830299	-7,2
ZINC03830323	-7,2
ZINC03830373	-7,2
ZINC03830398	-7,2
ZINC03830430	-7,2
ZINC03830448	-7,2
ZINC03830461	-7,2
ZINC03830467	-7,2
ZINC03830487	-7,2
ZINC03830493	-7,2
ZINC03830555	-7,2
ZINC03830579	-7,2
ZINC03830580	-7,2
ZINC03830594	-7,2
ZINC03830627	-7,2
ZINC03830637	-7,2
ZINC03830647	-7,2
ZINC03830652	-7,2
ZINC03830654	-7,2
ZINC03830655	-7,2
ZINC03830661	-7,2
ZINC03830691	-7,2
ZINC03830731	-7,2
ZINC03830747	-7,2
ZINC03830780	-7,2
ZINC03831098	-7,2
ZINC03831110	-7,2
ZINC03831187	-7,2
ZINC03831189	-7,2
ZINC03831276	-7,2
ZINC03831317	-7,2
ZINC03831373	-7,2
ZINC03977815	-7,2
ZINC03977884	-7,2
ZINC04019705	-7,2
ZINC04097292	-7,2
ZINC07996893	-7,2
ZINC08101050	-7,2
ZINC08101203	-7,2
ZINC08552002	-7,2
ZINC08552003	-7,2
ZINC11592774	-7,2
ZINC11616164	-7,2
ZINC11616352	-7,2
ZINC11616354	-7,2
ZINC12503277	-7,2
ZINC15848221	-7,2
ZINC15848224	-7,2
ZINC15848240	-7,2
ZINC00000480	-7,1
ZINC00000509	-7,1
ZINC00000856	-7,1
ZINC00000866	-7,1
ZINC00000903	-7,1
ZINC00001206	-7,1
ZINC00001210	-7,1
ZINC00001880	-7,1
ZINC00002092	-7,1
ZINC00002096	-7,1
ZINC00003835	-7,1
ZINC00057255	-7,1
ZINC00057421	-7,1
ZINC00403011	-7,1
ZINC00523926	-7,1
ZINC00538186	-7,1
ZINC00538236	-7,1
ZINC00601229	-7,1
ZINC00601310	-7,1
ZINC00606503	-7,1
ZINC00896543	-7,1
ZINC00897408	-7,1
ZINC01530585	-7,1
ZINC01530594	-7,1
ZINC01530886	-7,1
ZINC01530908	-7,1
ZINC01530909	-7,1
ZINC01530911	-7,1
ZINC01707476	-7,1
ZINC02021839	-7,1
ZINC02032320	-7,1
ZINC03779042	-7,1
ZINC03782486	-7,1
ZINC03830184	-7,1
ZINC03830218	-7,1
ZINC03830302	-7,1
ZINC03830358	-7,1
ZINC03830360	-7,1
ZINC03830396	-7,1
ZINC03830433	-7,1
ZINC03830451	-7,1
ZINC03830465	-7,1
ZINC03830485	-7,1
ZINC03830504	-7,1
ZINC03830508	-7,1
ZINC03830552	-7,1
ZINC03830649	-7,1
ZINC03830651	-7,1
ZINC03830663	-7,1
ZINC03830738	-7,1
ZINC03830751	-7,1
ZINC03830819	-7,1
ZINC03831068	-7,1
ZINC03831100	-7,1
ZINC03831142	-7,1
ZINC03831152	-7,1
ZINC03831186	-7,1
ZINC03831261	-7,1
ZINC03831267	-7,1
ZINC03831282	-7,1
ZINC03831364	-7,1
ZINC03831367	-7,1
ZINC03831401	-7,1
ZINC03831424	-7,1
ZINC03831427	-7,1
ZINC03831528	-7,1
ZINC03831584	-7,1
ZINC03978001	-7,1
ZINC04096125	-7,1
ZINC04198852	-7,1
ZINC05260860	-7,1
ZINC05632016	-7,1
ZINC05765078	-7,1
ZINC07996915	-7,1
ZINC07997876	-7,1
ZINC08071079	-7,1
ZINC08101148	-7,1
ZINC08551106	-7,1
ZINC08552267	-7,1
ZINC08552539	-7,1
ZINC08552616	-7,1
ZINC08552617	-7,1
ZINC11592703	-7,1
ZINC11592718	-7,1
ZINC11592731	-7,1
ZINC11592775	-7,1
ZINC11592862	-7,1
ZINC11592880	-7,1
ZINC11592904	-7,1
ZINC11616479	-7,1
ZINC11678556	-7,1
ZINC13547730	-7,1
ZINC15449257	-7,1
ZINC15848258	-7,1
ZINC00001624	-7
ZINC00001875	-7
ZINC00002226	-7
ZINC00006427	-7
ZINC00020253	-7
ZINC00020256	-7
ZINC00025672	-7
ZINC00057321	-7
ZINC00058294	-7
ZINC00389747	-7
ZINC00538447	-7
ZINC00897256	-7
ZINC01481914	-7
ZINC01542393	-7
ZINC01648481	-7
ZINC01707875	-7
ZINC01731588	-7
ZINC02018342	-7
ZINC02023647	-7
ZINC02037654	-7
ZINC02558245	-7
ZINC03795098	-7
ZINC03813010	-7
ZINC03830217	-7
ZINC03830287	-7
ZINC03830295	-7
ZINC03830326	-7
ZINC03830359	-7
ZINC03830441	-7
ZINC03830443	-7
ZINC03830464	-7
ZINC03830506	-7
ZINC03830558	-7
ZINC03830586	-7
ZINC03830598	-7
ZINC03830660	-7
ZINC03830696	-7
ZINC03830746	-7
ZINC03830748	-7
ZINC03830752	-7
ZINC03830781	-7
ZINC03830838	-7
ZINC03830842	-7
ZINC03830857	-7
ZINC03830864	-7
ZINC03830905	-7
ZINC03831070	-7
ZINC03831113	-7
ZINC03831115	-7
ZINC03831119	-7
ZINC03831123	-7
ZINC03831153	-7
ZINC03831160	-7
ZINC03831162	-7
ZINC03831199	-7
ZINC03831255	-7
ZINC03831256	-7
ZINC03831264	-7
ZINC03831357	-7
ZINC03831371	-7
ZINC03831396	-7
ZINC03831407	-7
ZINC03831411	-7
ZINC03831414	-7
ZINC03831416	-7
ZINC03831508	-7
ZINC03831537	-7
ZINC03831539	-7
ZINC03831540	-7
ZINC03831614	-7
ZINC03977883	-7
ZINC03978083	-7
ZINC04215997	-7
ZINC04676386	-7
ZINC08101079	-7
ZINC08101106	-7
ZINC08101145	-7
ZINC08552614	-7
ZINC08614190	-7
ZINC09302203	-7
ZINC11592621	-7
ZINC11592635	-7
ZINC11592636	-7
ZINC11592644	-7
ZINC11592645	-7
ZINC11592716	-7
ZINC11592790	-7
ZINC11592927	-7
ZINC11616174	-7
ZINC11616400	-7
ZINC11616423	-7
ZINC11678558	-7
ZINC11681515	-7
ZINC12402847	-7
ZINC13298439	-7
ZINC13547732	-7
ZINC15848217	-7
ZINC15848266	-7
ZINC00000504	-6,9
ZINC00000885	-6,9
ZINC00001732	-6,9
ZINC00044634	-6,9
ZINC00403529	-6,9
ZINC00537931	-6,9
ZINC00601272	-6,9
ZINC00601298	-6,9
ZINC00601301	-6,9
ZINC00601309	-6,9
ZINC00896595	-6,9
ZINC00897258	-6,9
ZINC00901016	-6,9
ZINC01529463	-6,9
ZINC01530713	-6,9
ZINC02018339	-6,9
ZINC02029382	-6,9
ZINC02039583	-6,9
ZINC02570895	-6,9
ZINC03812992	-6,9
ZINC03812994	-6,9
ZINC03830183	-6,9
ZINC03830204	-6,9
ZINC03830263	-6,9
ZINC03830269	-6,9
ZINC03830355	-6,9
ZINC03830365	-6,9
ZINC03830417	-6,9
ZINC03830437	-6,9
ZINC03830438	-6,9
ZINC03830449	-6,9
ZINC03830453	-6,9
ZINC03830469	-6,9
ZINC03830479	-6,9
ZINC03830513	-6,9
ZINC03830514	-6,9
ZINC03830556	-6,9
ZINC03830564	-6,9
ZINC03830596	-6,9
ZINC03830615	-6,9
ZINC03830616	-6,9
ZINC03830636	-6,9
ZINC03830668	-6,9
ZINC03830784	-6,9
ZINC03830807	-6,9
ZINC03830853	-6,9
ZINC03830856	-6,9
ZINC03830863	-6,9
ZINC03830907	-6,9
ZINC03831067	-6,9
ZINC03831069	-6,9
ZINC03831164	-6,9
ZINC03831172	-6,9
ZINC03831270	-6,9
ZINC03831278	-6,9
ZINC03831279	-6,9
ZINC03831283	-6,9
ZINC03831307	-6,9
ZINC03831328	-6,9
ZINC03831329	-6,9
ZINC03831358	-6,9
ZINC03831397	-6,9
ZINC03831493	-6,9
ZINC03831538	-6,9
ZINC03831582	-6,9
ZINC03831604	-6,9
ZINC03831606	-6,9
ZINC03876186	-6,9
ZINC04676424	-6,9
ZINC08101088	-6,9
ZINC08101107	-6,9
ZINC08101112	-6,9
ZINC08101147	-6,9
ZINC08551464	-6,9
ZINC11592620	-6,9
ZINC11592625	-6,9
ZINC11592691	-6,9
ZINC11592861	-6,9
ZINC11592885	-6,9
ZINC11592888	-6,9
ZINC11616210	-6,9
ZINC11616325	-6,9
ZINC11616398	-6,9
ZINC11616399	-6,9
ZINC11616739	-6,9
ZINC11616741	-6,9
ZINC11616775	-6,9
ZINC11677473	-6,9
ZINC11698075	-6,9
ZINC13298436	-6,9
ZINC15848214	-6,9
ZINC15848259	-6,9
ZINC00000440	-6,8
ZINC00001370	-6,8
ZINC00001427	-6,8
ZINC00001950	-6,8
ZINC00002114	-6,8
ZINC00004076	-6,8
ZINC00004508	-6,8
ZINC00005214	-6,8
ZINC00032350	-6,8
ZINC00057319	-6,8
ZINC00057439	-6,8
ZINC00075126	-6,8
ZINC00403013	-6,8
ZINC00538442	-6,8
ZINC00538512	-6,8
ZINC00622120	-6,8
ZINC00896773	-6,8
ZINC00897167	-6,8
ZINC00968330	-6,8
ZINC01039227	-6,8
ZINC01081316	-6,8
ZINC01530657	-6,8
ZINC01532351	-6,8
ZINC01641299	-6,8
ZINC01707475	-6,8
ZINC01846741	-6,8
ZINC01851415	-6,8
ZINC02015503	-6,8
ZINC02020528	-6,8
ZINC02021263	-6,8
ZINC02598638	-6,8
ZINC03201889	-6,8
ZINC03776633	-6,8
ZINC03782807	-6,8
ZINC03812865	-6,8
ZINC03830186	-6,8
ZINC03830215	-6,8
ZINC03830216	-6,8
ZINC03830264	-6,8
ZINC03830273	-6,8
ZINC03830293	-6,8
ZINC03830310	-6,8
ZINC03830374	-6,8
ZINC03830399	-6,8
ZINC03830424	-6,8
ZINC03830455	-6,8
ZINC03830459	-6,8
ZINC03830492	-6,8
ZINC03830505	-6,8
ZINC03830601	-6,8
ZINC03830606	-6,8
ZINC03830609	-6,8
ZINC03830628	-6,8
ZINC03830773	-6,8
ZINC03830777	-6,8
ZINC03830782	-6,8
ZINC03830788	-6,8
ZINC03830818	-6,8
ZINC03830843	-6,8
ZINC03830859	-6,8
ZINC03830861	-6,8
ZINC03830871	-6,8
ZINC03830873	-6,8
ZINC03831102	-6,8
ZINC03831104	-6,8
ZINC03831105	-6,8
ZINC03831168	-6,8
ZINC03831176	-6,8
ZINC03831250	-6,8
ZINC03831273	-6,8
ZINC03831275	-6,8
ZINC03831361	-6,8
ZINC03831395	-6,8
ZINC03831398	-6,8
ZINC03831409	-6,8
ZINC03831456	-6,8
ZINC03831462	-6,8
ZINC03831509	-6,8
ZINC03831599	-6,8
ZINC03831602	-6,8
ZINC03927870	-6,8
ZINC03995315	-6,8
ZINC03995599	-6,8
ZINC04113802	-6,8
ZINC04164422	-6,8
ZINC04198841	-6,8
ZINC04215367	-6,8
ZINC04676362	-6,8
ZINC05273673	-6,8
ZINC08101052	-6,8
ZINC08101113	-6,8
ZINC08101205	-6,8
ZINC08551998	-6,8
ZINC08552266	-6,8
ZINC08552417	-6,8
ZINC11592704	-6,8
ZINC11592837	-6,8
ZINC11615972	-6,8
ZINC11616166	-6,8
ZINC11616209	-6,8
ZINC11616274	-6,8
ZINC11616276	-6,8
ZINC11616478	-6,8
ZINC11616700	-6,8
ZINC11616744	-6,8
ZINC12502143	-6,8
ZINC12503068	-6,8
ZINC12503265	-6,8
ZINC13298659	-6,8
ZINC14676557	-6,8
ZINC14693645	-6,8
ZINC15848216	-6,8
ZINC15848222	-6,8
ZINC00000070	-6,7
ZINC00000449	-6,7
ZINC00000797	-6,7
ZINC00000928	-6,7
ZINC00001639	-6,7
ZINC00001995	-6,7
ZINC00002279	-6,7
ZINC00020252	-6,7
ZINC00033518	-6,7
ZINC00035804	-6,7
ZINC00049139	-6,7
ZINC00057466	-6,7
ZINC00057512	-6,7
ZINC00119649	-6,7
ZINC00119978	-6,7
ZINC00388523	-6,7
ZINC00389737	-6,7
ZINC00391802	-6,7
ZINC00403533	-6,7
ZINC00509440	-6,7
ZINC00538451	-6,7
ZINC00598034	-6,7
ZINC00601314	-6,7
ZINC00601316	-6,7
ZINC00608179	-6,7
ZINC00608261	-6,7
ZINC00970363	-6,7
ZINC01271441	-6,7
ZINC01530697	-6,7
ZINC01530752	-6,7
ZINC01530776	-6,7
ZINC01530910	-6,7
ZINC01530948	-6,7
ZINC01531027	-6,7
ZINC01628132	-6,7
ZINC01734034	-6,7
ZINC01846419	-6,7
ZINC02017274	-6,7
ZINC03202698	-6,7
ZINC03798537	-6,7
ZINC03800008	-6,7
ZINC03813083	-6,7
ZINC03814199	-6,7
ZINC03814382	-6,7
ZINC03830274	-6,7
ZINC03830300	-6,7
ZINC03830306	-6,7
ZINC03830342	-6,7
ZINC03830420	-6,7
ZINC03830447	-6,7
ZINC03830450	-6,7
ZINC03830454	-6,7
ZINC03830496	-6,7
ZINC03830520	-6,7
ZINC03830577	-6,7
ZINC03830589	-6,7
ZINC03830600	-6,7
ZINC03830604	-6,7
ZINC03830617	-6,7
ZINC03830619	-6,7
ZINC03830666	-6,7
ZINC03830785	-6,7
ZINC03830786	-6,7
ZINC03830823	-6,7
ZINC03830851	-6,7
ZINC03830854	-6,7
ZINC03830916	-6,7
ZINC03831090	-6,7
ZINC03831091	-6,7
ZINC03831097	-6,7
ZINC03831143	-6,7
ZINC03831149	-6,7
ZINC03831150	-6,7
ZINC03831180	-6,7
ZINC03831205	-6,7
ZINC03831219	-6,7
ZINC03831293	-6,7
ZINC03831356	-6,7
ZINC03831363	-6,7
ZINC03831368	-6,7
ZINC03831370	-6,7
ZINC03831374	-6,7
ZINC03831413	-6,7
ZINC03831434	-6,7
ZINC03831485	-6,7
ZINC03831564	-6,7
ZINC03831569	-6,7
ZINC03831600	-6,7
ZINC04198849	-6,7
ZINC04340274	-6,7
ZINC04475308	-6,7
ZINC04534050	-6,7
ZINC05920288	-6,7
ZINC08101062	-6,7
ZINC08101144	-6,7
ZINC08101204	-6,7
ZINC08383234	-6,7
ZINC08551999	-6,7
ZINC08552615	-6,7
ZINC11592579	-6,7
ZINC11592646	-6,7
ZINC11592773	-6,7
ZINC11592794	-6,7
ZINC11592800	-6,7
ZINC11592801	-6,7
ZINC11592878	-6,7
ZINC11592887	-6,7
ZINC11592901	-6,7
ZINC11592903	-6,7
ZINC11592905	-6,7
ZINC11615996	-6,7
ZINC11615998	-6,7
ZINC11616249	-6,7
ZINC11616270	-6,7
ZINC11616273	-6,7
ZINC11616425	-6,7
ZINC11616626	-6,7
ZINC11616701	-6,7
ZINC11679768	-6,7
ZINC12318394	-6,7
ZINC14593245	-6,7
ZINC14649463	-6,7
ZINC14693643	-6,7
ZINC14693646	-6,7
ZINC14951836	-6,7
ZINC15848212	-6,7
ZINC15848223	-6,7
ZINC15848238	-6,7
ZINC15848254	-6,7
ZINC15848255	-6,7
ZINC00000380	-6,6
ZINC00000431	-6,6
ZINC00000669	-6,6
ZINC00000802	-6,6
ZINC00000843	-6,6
ZINC00000931	-6,6
ZINC00001003	-6,6
ZINC00001672	-6,6
ZINC00001701	-6,6
ZINC00002062	-6,6
ZINC00002282	-6,6
ZINC00004448	-6,6
ZINC00008496	-6,6
ZINC00033517	-6,6
ZINC00056446	-6,6
ZINC00056545	-6,6
ZINC00057147	-6,6
ZINC00057422	-6,6
ZINC00057501	-6,6
ZINC00537811	-6,6
ZINC00538450	-6,6
ZINC00597358	-6,6
ZINC00608205	-6,6
ZINC00608288	-6,6
ZINC00896463	-6,6
ZINC00896634	-6,6
ZINC00896849	-6,6
ZINC00968266	-6,6
ZINC00968274	-6,6
ZINC00968328	-6,6
ZINC01036041	-6,6
ZINC01041156	-6,6
ZINC01482190	-6,6
ZINC01530751	-6,6
ZINC01542930	-6,6
ZINC01567421	-6,6
ZINC01621673	-6,6
ZINC02005400	-6,6
ZINC02106113	-6,6
ZINC02574862	-6,6
ZINC03628643	-6,6
ZINC03644825	-6,6
ZINC03647770	-6,6
ZINC03798064	-6,6
ZINC03812988	-6,6
ZINC03813087	-6,6
ZINC03830185	-6,6
ZINC03830189	-6,6
ZINC03830205	-6,6
ZINC03830266	-6,6
ZINC03830290	-6,6
ZINC03830296	-6,6
ZINC03830307	-6,6
ZINC03830357	-6,6
ZINC03830368	-6,6
ZINC03830419	-6,6
ZINC03830495	-6,6
ZINC03830510	-6,6
ZINC03830533	-6,6
ZINC03830602	-6,6
ZINC03830607	-6,6
ZINC03830608	-6,6
ZINC03830645	-6,6
ZINC03830646	-6,6
ZINC03830657	-6,6
ZINC03830671	-6,6
ZINC03830690	-6,6
ZINC03830724	-6,6
ZINC03830770	-6,6
ZINC03830774	-6,6
ZINC03830778	-6,6
ZINC03830792	-6,6
ZINC03830795	-6,6
ZINC03830809	-6,6
ZINC03830902	-6,6
ZINC03831151	-6,6
ZINC03831169	-6,6
ZINC03831217	-6,6
ZINC03831251	-6,6
ZINC03831271	-6,6
ZINC03831330	-6,6
ZINC03831332	-6,6
ZINC03831369	-6,6
ZINC03831381	-6,6
ZINC03831408	-6,6
ZINC03831419	-6,6
ZINC03831457	-6,6
ZINC03831512	-6,6
ZINC03831531	-6,6
ZINC03831612	-6,6
ZINC03831617	-6,6
ZINC03831618	-6,6
ZINC04097466	-6,6
ZINC04198851	-6,6
ZINC05273674	-6,6
ZINC05275962	-6,6
ZINC05275963	-6,6
ZINC05276790	-6,6
ZINC08101055	-6,6
ZINC08101108	-6,6
ZINC08101111	-6,6
ZINC08101127	-6,6
ZINC08101133	-6,6
ZINC08101207	-6,6
ZINC08551996	-6,6
ZINC11330186	-6,6
ZINC11592583	-6,6
ZINC11592603	-6,6
ZINC11592624	-6,6
ZINC11592631	-6,6
ZINC11592662	-6,6
ZINC11592705	-6,6
ZINC11592737	-6,6
ZINC11592798	-6,6
ZINC11592929	-6,6
ZINC11616211	-6,6
ZINC11616250	-6,6
ZINC11616366	-6,6
ZINC11616368	-6,6
ZINC11616421	-6,6
ZINC11616480	-6,6
ZINC11616526	-6,6
ZINC11616742	-6,6
ZINC11616833	-6,6
ZINC11616836	-6,6
ZINC11677186	-6,6
ZINC11678550	-6,6
ZINC11698076	-6,6
ZINC11996574	-6,6
ZINC11996575	-6,6
ZINC11996576	-6,6
ZINC12153176	-6,6
ZINC14951840	-6,6
ZINC14951849	-6,6
ZINC15848211	-6,6
ZINC00000240	-6,5
ZINC00000367	-6,5
ZINC00000407	-6,5
ZINC00000654	-6,5
ZINC00000740	-6,5
ZINC00001446	-6,5
ZINC00001512	-6,5
ZINC00001538	-6,5
ZINC00002070	-6,5
ZINC00003837	-6,5
ZINC00003911	-6,5
ZINC00004351	-6,5
ZINC00020242	-6,5
ZINC00020251	-6,5
ZINC00032352	-6,5
ZINC00057236	-6,5
ZINC00119983	-6,5
ZINC00402909	-6,5
ZINC00537809	-6,5
ZINC00537935	-6,5
ZINC00538386	-6,5
ZINC00538507	-6,5
ZINC00538563	-6,5
ZINC00601249	-6,5
ZINC00607836	-6,5
ZINC00608059	-6,5
ZINC00608106	-6,5
ZINC00608172	-6,5
ZINC00896437	-6,5
ZINC00896621	-6,5
ZINC00897253	-6,5
ZINC00968273	-6,5
ZINC00968340	-6,5
ZINC01081579	-6,5
ZINC01481789	-6,5
ZINC01481987	-6,5
ZINC01530565	-6,5
ZINC01530694	-6,5
ZINC01530732	-6,5
ZINC01530748	-6,5
ZINC01542927	-6,5
ZINC01678302	-6,5
ZINC01694304	-6,5
ZINC01698409	-6,5
ZINC01853550	-6,5
ZINC02040199	-6,5
ZINC03201891	-6,5
ZINC03201893	-6,5
ZINC03786192	-6,5
ZINC03793076	-6,5
ZINC03813003	-6,5
ZINC03830182	-6,5
ZINC03830196	-6,5
ZINC03830219	-6,5
ZINC03830298	-6,5
ZINC03830301	-6,5
ZINC03830308	-6,5
ZINC03830320	-6,5
ZINC03830321	-6,5
ZINC03830327	-6,5
ZINC03830335	-6,5
ZINC03830343	-6,5
ZINC03830416	-6,5
ZINC03830439	-6,5
ZINC03830452	-6,5
ZINC03830460	-6,5
ZINC03830509	-6,5
ZINC03830581	-6,5
ZINC03830585	-6,5
ZINC03830597	-6,5
ZINC03830614	-6,5
ZINC03830667	-6,5
ZINC03830683	-6,5
ZINC03830706	-6,5
ZINC03830728	-6,5
ZINC03830750	-6,5
ZINC03830772	-6,5
ZINC03830775	-6,5
ZINC03830776	-6,5
ZINC03830821	-6,5
ZINC03830822	-6,5
ZINC03830837	-6,5
ZINC03830840	-6,5
ZINC03830852	-6,5
ZINC03830855	-6,5
ZINC03830858	-6,5
ZINC03830901	-6,5
ZINC03831060	-6,5
ZINC03831061	-6,5
ZINC03831096	-6,5
ZINC03831114	-6,5
ZINC03831147	-6,5
ZINC03831179	-6,5
ZINC03831218	-6,5
ZINC03831235	-6,5
ZINC03831236	-6,5
ZINC03831375	-6,5
ZINC03831377	-6,5
ZINC03831379	-6,5
ZINC03831393	-6,5
ZINC03831450	-6,5
ZINC03831454	-6,5
ZINC03831513	-6,5
ZINC03831535	-6,5
ZINC03831560	-6,5
ZINC03831570	-6,5
ZINC03831572	-6,5
ZINC03831605	-6,5
ZINC04042226	-6,5
ZINC04198850	-6,5
ZINC04475353	-6,5
ZINC05275870	-6,5
ZINC05497159	-6,5
ZINC05651344	-6,5
ZINC05735567	-6,5
ZINC06008178	-6,5
ZINC07997830	-6,5
ZINC08101060	-6,5
ZINC08101129	-6,5
ZINC08101134	-6,5
ZINC08101137	-6,5
ZINC08101141	-6,5
ZINC08101165	-6,5
ZINC08101206	-6,5
ZINC08551463	-6,5
ZINC08551995	-6,5
ZINC08552001	-6,5
ZINC08552283	-6,5
ZINC08552416	-6,5
ZINC08552460	-6,5
ZINC11592588	-6,5
ZINC11592661	-6,5
ZINC11592664	-6,5
ZINC11592690	-6,5
ZINC11592785	-6,5
ZINC11592854	-6,5
ZINC11592859	-6,5
ZINC11592879	-6,5
ZINC11592886	-6,5
ZINC11592906	-6,5
ZINC11616235	-6,5
ZINC11616238	-6,5
ZINC11616347	-6,5
ZINC11616367	-6,5
ZINC11616420	-6,5
ZINC11616481	-6,5
ZINC11616698	-6,5
ZINC11616762	-6,5
ZINC11616764	-6,5
ZINC11677976	-6,5
ZINC11677985	-6,5
ZINC11679942	-6,5
ZINC11679947	-6,5
ZINC11698077	-6,5
ZINC12153177	-6,5
ZINC12502147	-6,5
ZINC12503268	-6,5
ZINC13897226	-6,5
ZINC14593246	-6,5
ZINC14676554	-6,5
ZINC14693675	-6,5
ZINC14951845	-6,5
ZINC15848244	-6,5
ZINC15848252	-6,5
ZINC15848268	-6,5
ZINC00000189	-6,4
ZINC00001067	-6,4
ZINC00001148	-6,4
ZINC00002166	-6,4
ZINC00006156	-6,4
ZINC00015629	-6,4
ZINC00020250	-6,4
ZINC00039708	-6,4
ZINC00039906	-6,4
ZINC00049141	-6,4
ZINC00056556	-6,4
ZINC00056647	-6,4
ZINC00057146	-6,4
ZINC00057278	-6,4
ZINC00057320	-6,4
ZINC00057358	-6,4
ZINC00154964	-6,4
ZINC00388678	-6,4
ZINC00402777	-6,4
ZINC00537893	-6,4
ZINC00538538	-6,4
ZINC00538577	-6,4
ZINC00621892	-6,4
ZINC00622123	-6,4
ZINC00896650	-6,4
ZINC00897234	-6,4
ZINC01041177	-6,4
ZINC01530702	-6,4
ZINC01531509	-6,4
ZINC01605333	-6,4
ZINC01842580	-6,4
ZINC01872015	-6,4
ZINC02002230	-6,4
ZINC02020216	-6,4
ZINC02040778	-6,4
ZINC02126310	-6,4
ZINC02599970	-6,4
ZINC03830197	-6,4
ZINC03830255	-6,4
ZINC03830286	-6,4
ZINC03830303	-6,4
ZINC03830349	-6,4
ZINC03830351	-6,4
ZINC03830353	-6,4
ZINC03830356	-6,4
ZINC03830367	-6,4
ZINC03830494	-6,4
ZINC03830497	-6,4
ZINC03830538	-6,4
ZINC03830567	-6,4
ZINC03830588	-6,4
ZINC03830599	-6,4
ZINC03830630	-6,4
ZINC03830658	-6,4
ZINC03830669	-6,4
ZINC03830681	-6,4
ZINC03830739	-6,4
ZINC03830749	-6,4
ZINC03830761	-6,4
ZINC03830783	-6,4
ZINC03830796	-6,4
ZINC03830797	-6,4
ZINC03830805	-6,4
ZINC03830808	-6,4
ZINC03830824	-6,4
ZINC03830846	-6,4
ZINC03830862	-6,4
ZINC03830870	-6,4
ZINC03830872	-6,4
ZINC03830899	-6,4
ZINC03831071	-6,4
ZINC03831095	-6,4
ZINC03831167	-6,4
ZINC03831174	-6,4
ZINC03831175	-6,4
ZINC03831188	-6,4
ZINC03831215	-6,4
ZINC03831228	-6,4
ZINC03831233	-6,4
ZINC03831246	-6,4
ZINC03831306	-6,4
ZINC03831354	-6,4
ZINC03831403	-6,4
ZINC03831405	-6,4
ZINC03831410	-6,4
ZINC03831514	-6,4
ZINC03831519	-6,4
ZINC03831552	-6,4
ZINC03831562	-6,4
ZINC03831565	-6,4
ZINC03831578	-6,4
ZINC03831615	-6,4
ZINC03876078	-6,4
ZINC03978074	-6,4
ZINC04198845	-6,4
ZINC04523361	-6,4
ZINC05765543	-6,4
ZINC08101085	-6,4
ZINC08101132	-6,4
ZINC08552388	-6,4
ZINC08552418	-6,4
ZINC08552458	-6,4
ZINC08552459	-6,4
ZINC09212278	-6,4
ZINC11592580	-6,4
ZINC11592589	-6,4
ZINC11592590	-6,4
ZINC11592604	-6,4
ZINC11592619	-6,4
ZINC11592632	-6,4
ZINC11592634	-6,4
ZINC11592698	-6,4
ZINC11592702	-6,4
ZINC11592728	-6,4
ZINC11592784	-6,4
ZINC11592799	-6,4
ZINC11592803	-6,4
ZINC11615970	-6,4
ZINC11616275	-6,4
ZINC11616422	-6,4
ZINC11616424	-6,4
ZINC11616527	-6,4
ZINC11616699	-6,4
ZINC11677979	-6,4
ZINC11678563	-6,4
ZINC11679949	-6,4
ZINC11698074	-6,4
ZINC12470626	-6,4
ZINC13319950	-6,4
ZINC14676555	-6,4
ZINC14768671	-6,4
ZINC15848213	-6,4
ZINC15848257	-6,4
ZINC00000145	-6,3
ZINC00000570	-6,3
ZINC00000575	-6,3
ZINC00000596	-6,3
ZINC00000612	-6,3
ZINC00000686	-6,3
ZINC00000941	-6,3
ZINC00001084	-6,3
ZINC00001118	-6,3
ZINC00001127	-6,3
ZINC00001402	-6,3
ZINC00001441	-6,3
ZINC00001677	-6,3
ZINC00018635	-6,3
ZINC00020220	-6,3
ZINC00044635	-6,3
ZINC00049142	-6,3
ZINC00057198	-6,3
ZINC00057302	-6,3
ZINC00120286	-6,3
ZINC00155894	-6,3
ZINC00538509	-6,3
ZINC00538569	-6,3
ZINC00607971	-6,3
ZINC00608058	-6,3
ZINC00896583	-6,3
ZINC00896740	-6,3
ZINC00896800	-6,3
ZINC00897322	-6,3
ZINC00968257	-6,3
ZINC00968262	-6,3
ZINC01319234	-6,3
ZINC01530656	-6,3
ZINC01530695	-6,3
ZINC01530733	-6,3
ZINC01530741	-6,3
ZINC01530775	-6,3
ZINC01623090	-6,3
ZINC01717372	-6,3
ZINC01764156	-6,3
ZINC02169824	-6,3
ZINC03201958	-6,3
ZINC03594299	-6,3
ZINC03781943	-6,3
ZINC03812930	-6,3
ZINC03812974	-6,3
ZINC03813069	-6,3
ZINC03814363	-6,3
ZINC03814419	-6,3
ZINC03815424	-6,3
ZINC03830174	-6,3
ZINC03830180	-6,3
ZINC03830188	-6,3
ZINC03830297	-6,3
ZINC03830312	-6,3
ZINC03830339	-6,3
ZINC03830422	-6,3
ZINC03830536	-6,3
ZINC03830539	-6,3
ZINC03830582	-6,3
ZINC03830587	-6,3
ZINC03830644	-6,3
ZINC03830698	-6,3
ZINC03830726	-6,3
ZINC03830727	-6,3
ZINC03830734	-6,3
ZINC03830741	-6,3
ZINC03830764	-6,3
ZINC03830779	-6,3
ZINC03830787	-6,3
ZINC03830790	-6,3
ZINC03830803	-6,3
ZINC03830848	-6,3
ZINC03830850	-6,3
ZINC03831092	-6,3
ZINC03831094	-6,3
ZINC03831112	-6,3
ZINC03831140	-6,3
ZINC03831183	-6,3
ZINC03831207	-6,3
ZINC03831216	-6,3
ZINC03831227	-6,3
ZINC03831229	-6,3
ZINC03831238	-6,3
ZINC03831249	-6,3
ZINC03831265	-6,3
ZINC03831266	-6,3
ZINC03831268	-6,3
ZINC03831331	-6,3
ZINC03831378	-6,3
ZINC03831380	-6,3
ZINC03831394	-6,3
ZINC03831420	-6,3
ZINC03831451	-6,3
ZINC03831452	-6,3
ZINC03831492	-6,3
ZINC03831495	-6,3
ZINC03831504	-6,3
ZINC03831515	-6,3
ZINC03831536	-6,3
ZINC03831563	-6,3
ZINC03831571	-6,3
ZINC03831598	-6,3
ZINC03831616	-6,3
ZINC03875998	-6,3
ZINC03954487	-6,3
ZINC03977994	-6,3
ZINC04062829	-6,3
ZINC04198848	-6,3
ZINC04245646	-6,3
ZINC04467870	-6,3
ZINC05651345	-6,3
ZINC06603353	-6,3
ZINC08101074	-6,3
ZINC08101135	-6,3
ZINC08101139	-6,3
ZINC08101163	-6,3
ZINC08101164	-6,3
ZINC08101166	-6,3
ZINC08101178	-6,3
ZINC08101194	-6,3
ZINC08552000	-6,3
ZINC08552285	-6,3
ZINC08552353	-6,3
ZINC08552354	-6,3
ZINC08552355	-6,3
ZINC08552356	-6,3
ZINC08552415	-6,3
ZINC09302317	-6,3
ZINC11592569	-6,3
ZINC11592581	-6,3
ZINC11592626	-6,3
ZINC11592633	-6,3
ZINC11592663	-6,3
ZINC11592734	-6,3
ZINC11592748	-6,3
ZINC11592776	-6,3
ZINC11592795	-6,3
ZINC11592907	-6,3
ZINC11616165	-6,3
ZINC11616248	-6,3
ZINC11616253	-6,3
ZINC11616651	-6,3
ZINC11616654	-6,3
ZINC11677196	-6,3
ZINC12153174	-6,3
ZINC12318391	-6,3
ZINC12402836	-6,3
ZINC12502142	-6,3
ZINC13319953	-6,3
ZINC14593244	-6,3
ZINC14593247	-6,3
ZINC14693673	-6,3
ZINC15848208	-6,3
ZINC15848215	-6,3
ZINC15848234	-6,3
ZINC15848235	-6,3
ZINC15848242	-6,3
ZINC15848246	-6,3
ZINC15848267	-6,3
ZINC15848269	-6,3
referencia	-6,2
